# Supplementary material for: Predicting Genetic Risk for Impulsivity and Substance Use in Adolescence
Source: medRxiv. 2025 Apr 10:2025.04.07.25325258. Preprint. [Version 1] doi: 10.1101/2025.04.07.25325258 (PMC12036370; doi:10.1101/2025.04.07.25325258)
Supplement: Supplement 2 [file media-2.xlsx]

## Sheet: UPPS_eur_like
Table 1
DV	IV	formula	timepoint	coef	std_err	t_stat	N_obs	N_case	rsqrd	p_value	p_value_bonf	PRS Trait Name	PMID	PGS_Method	GWAS_Ancestry
Negative Urgency	PGS002839	upps_y_ss_negative_urgency ~ PGS002839_hmPOS_GRCh38_AVG + interview_age + highest_educ + sex_at_birth + site_id_l + genetic_pc_1 + genetic_pc_2 + genetic_pc_3 + genetic_pc_4 + genetic_pc_5 + genetic_pc_6 + genetic_pc_7 + genetic_pc_8 + genetic_pc_9 + genetic_pc_10	baseline	0.00517467	0.0132479	0.390605	5225		2.94021e-05	0.696106	1	Alcohol consumption	36152628	PRS-CS	European:100
Lack of Planning	PGS002839	upps_y_ss_lack_of_planning ~ PGS002839_hmPOS_GRCh38_AVG + interview_age + highest_educ + sex_at_birth + site_id_l + genetic_pc_1 + genetic_pc_2 + genetic_pc_3 + genetic_pc_4 + genetic_pc_5 + genetic_pc_6 + genetic_pc_7 + genetic_pc_8 + genetic_pc_9 + genetic_pc_10	baseline	0.0633469	0.0132048	4.79727	5225		0.00441552	1.65351e-06	0.000305899	Alcohol consumption	36152628	PRS-CS	European:100
Lack of Perserverance	PGS002839	upps_y_ss_lack_of_perseverance ~ PGS002839_hmPOS_GRCh38_AVG + interview_age + highest_educ + sex_at_birth + site_id_l + genetic_pc_1 + genetic_pc_2 + genetic_pc_3 + genetic_pc_4 + genetic_pc_5 + genetic_pc_6 + genetic_pc_7 + genetic_pc_8 + genetic_pc_9 + genetic_pc_10	baseline	0.0190836	0.0126808	1.50492	5225		0.000436267	0.132406	1	Alcohol consumption	36152628	PRS-CS	European:100
Positive Urgency	PGS002839	upps_y_ss_positive_urgency ~ PGS002839_hmPOS_GRCh38_AVG + interview_age + highest_educ + sex_at_birth + site_id_l + genetic_pc_1 + genetic_pc_2 + genetic_pc_3 + genetic_pc_4 + genetic_pc_5 + genetic_pc_6 + genetic_pc_7 + genetic_pc_8 + genetic_pc_9 + genetic_pc_10	baseline	0.0357593	0.0124854	2.8641	5225		0.00157836	0.00419876	0.776771	Alcohol consumption	36152628	PRS-CS	European:100
Sensation Seeking	PGS002839	upps_y_ss_sensation_seeking ~ PGS002839_hmPOS_GRCh38_AVG + interview_age + highest_educ + sex_at_birth + site_id_l + genetic_pc_1 + genetic_pc_2 + genetic_pc_3 + genetic_pc_4 + genetic_pc_5 + genetic_pc_6 + genetic_pc_7 + genetic_pc_8 + genetic_pc_9 + genetic_pc_10	baseline	0.0730734	0.0142039	5.1446	5225		0.00507469	2.7796e-07	5.14226e-05	Alcohol consumption	36152628	PRS-CS	European:100
Negative Urgency	PGS000203	upps_y_ss_negative_urgency ~ PGS000203_hmPOS_GRCh38_AVG + interview_age + highest_educ + sex_at_birth + site_id_l + genetic_pc_1 + genetic_pc_2 + genetic_pc_3 + genetic_pc_4 + genetic_pc_5 + genetic_pc_6 + genetic_pc_7 + genetic_pc_8 + genetic_pc_9 + genetic_pc_10	baseline	0.00357871	0.0132486	0.270119	5225		1.40612e-05	0.787079	1	Alcohol consumption (drinks per week)	32555147	PRS-CS	European:100
Lack of Planning	PGS000203	upps_y_ss_lack_of_planning ~ PGS000203_hmPOS_GRCh38_AVG + interview_age + highest_educ + sex_at_birth + site_id_l + genetic_pc_1 + genetic_pc_2 + genetic_pc_3 + genetic_pc_4 + genetic_pc_5 + genetic_pc_6 + genetic_pc_7 + genetic_pc_8 + genetic_pc_9 + genetic_pc_10	baseline	0.0641595	0.0132047	4.85884	5225		0.00452908	1.21552e-06	0.000224871	Alcohol consumption (drinks per week)	32555147	PRS-CS	European:100
Lack of Perserverance	PGS000203	upps_y_ss_lack_of_perseverance ~ PGS000203_hmPOS_GRCh38_AVG + interview_age + highest_educ + sex_at_birth + site_id_l + genetic_pc_1 + genetic_pc_2 + genetic_pc_3 + genetic_pc_4 + genetic_pc_5 + genetic_pc_6 + genetic_pc_7 + genetic_pc_8 + genetic_pc_9 + genetic_pc_10	baseline	0.0219502	0.0126806	1.73101	5225		0.000577117	0.0835096	1	Alcohol consumption (drinks per week)	32555147	PRS-CS	European:100
Positive Urgency	PGS000203	upps_y_ss_positive_urgency ~ PGS000203_hmPOS_GRCh38_AVG + interview_age + highest_educ + sex_at_birth + site_id_l + genetic_pc_1 + genetic_pc_2 + genetic_pc_3 + genetic_pc_4 + genetic_pc_5 + genetic_pc_6 + genetic_pc_7 + genetic_pc_8 + genetic_pc_9 + genetic_pc_10	baseline	0.0373643	0.0124851	2.99272	5225		0.00172305	0.00277808	0.513945	Alcohol consumption (drinks per week)	32555147	PRS-CS	European:100
Sensation Seeking	PGS000203	upps_y_ss_sensation_seeking ~ PGS000203_hmPOS_GRCh38_AVG + interview_age + highest_educ + sex_at_birth + site_id_l + genetic_pc_1 + genetic_pc_2 + genetic_pc_3 + genetic_pc_4 + genetic_pc_5 + genetic_pc_6 + genetic_pc_7 + genetic_pc_8 + genetic_pc_9 + genetic_pc_10	baseline	0.0703331	0.0142073	4.9505	5225		0.00470075	7.63677e-07	0.00014128	Alcohol consumption (drinks per week)	32555147	PRS-CS	European:100
Negative Urgency	PGS002115	upps_y_ss_negative_urgency ~ PGS002115_hmPOS_GRCh38_AVG + interview_age + highest_educ + sex_at_birth + site_id_l + genetic_pc_1 + genetic_pc_2 + genetic_pc_3 + genetic_pc_4 + genetic_pc_5 + genetic_pc_6 + genetic_pc_7 + genetic_pc_8 + genetic_pc_9 + genetic_pc_10	baseline	-0.00409326	0.0132281	-0.309438	5225		1.84525e-05	0.757001	1	Alcohol drinker status	34995502	LDpred2 (bigsnpr)
Lack of Planning	PGS002115	upps_y_ss_lack_of_planning ~ PGS002115_hmPOS_GRCh38_AVG + interview_age + highest_educ + sex_at_birth + site_id_l + genetic_pc_1 + genetic_pc_2 + genetic_pc_3 + genetic_pc_4 + genetic_pc_5 + genetic_pc_6 + genetic_pc_7 + genetic_pc_8 + genetic_pc_9 + genetic_pc_10	baseline	-0.0153843	0.0132125	-1.16438	5225		0.000261211	0.244324	1	Alcohol drinker status	34995502	LDpred2 (bigsnpr)
Lack of Perserverance	PGS002115	upps_y_ss_lack_of_perseverance ~ PGS002115_hmPOS_GRCh38_AVG + interview_age + highest_educ + sex_at_birth + site_id_l + genetic_pc_1 + genetic_pc_2 + genetic_pc_3 + genetic_pc_4 + genetic_pc_5 + genetic_pc_6 + genetic_pc_7 + genetic_pc_8 + genetic_pc_9 + genetic_pc_10	baseline	-0.0189053	0.0126619	-1.49309	5225		0.000429438	0.135475	1	Alcohol drinker status	34995502	LDpred2 (bigsnpr)
Positive Urgency	PGS002115	upps_y_ss_positive_urgency ~ PGS002115_hmPOS_GRCh38_AVG + interview_age + highest_educ + sex_at_birth + site_id_l + genetic_pc_1 + genetic_pc_2 + genetic_pc_3 + genetic_pc_4 + genetic_pc_5 + genetic_pc_6 + genetic_pc_7 + genetic_pc_8 + genetic_pc_9 + genetic_pc_10	baseline	-0.00796809	0.012476	-0.638673	5225		7.8603e-05	0.523064	1	Alcohol drinker status	34995502	LDpred2 (bigsnpr)
Sensation Seeking	PGS002115	upps_y_ss_sensation_seeking ~ PGS002115_hmPOS_GRCh38_AVG + interview_age + highest_educ + sex_at_birth + site_id_l + genetic_pc_1 + genetic_pc_2 + genetic_pc_3 + genetic_pc_4 + genetic_pc_5 + genetic_pc_6 + genetic_pc_7 + genetic_pc_8 + genetic_pc_9 + genetic_pc_10	baseline	0.0477226	0.0142033	3.35996	5225		0.00217091	0.000785154	0.145253	Alcohol drinker status	34995502	LDpred2 (bigsnpr)
Negative Urgency	PGS002152	upps_y_ss_negative_urgency ~ PGS002152_hmPOS_GRCh38_AVG + interview_age + highest_educ + sex_at_birth + site_id_l + genetic_pc_1 + genetic_pc_2 + genetic_pc_3 + genetic_pc_4 + genetic_pc_5 + genetic_pc_6 + genetic_pc_7 + genetic_pc_8 + genetic_pc_9 + genetic_pc_10	baseline	0.0280269	0.0132911	2.1087	5225		0.000856197	0.0350183	1	Alcohol intake frequency	34995502	LDpred2 (bigsnpr)
Lack of Planning	PGS002152	upps_y_ss_lack_of_planning ~ PGS002152_hmPOS_GRCh38_AVG + interview_age + highest_educ + sex_at_birth + site_id_l + genetic_pc_1 + genetic_pc_2 + genetic_pc_3 + genetic_pc_4 + genetic_pc_5 + genetic_pc_6 + genetic_pc_7 + genetic_pc_8 + genetic_pc_9 + genetic_pc_10	baseline	-0.00934793	0.0132821	-0.7038	5225		9.54495e-05	0.481589	1	Alcohol intake frequency	34995502	LDpred2 (bigsnpr)
Lack of Perserverance	PGS002152	upps_y_ss_lack_of_perseverance ~ PGS002152_hmPOS_GRCh38_AVG + interview_age + highest_educ + sex_at_birth + site_id_l + genetic_pc_1 + genetic_pc_2 + genetic_pc_3 + genetic_pc_4 + genetic_pc_5 + genetic_pc_6 + genetic_pc_7 + genetic_pc_8 + genetic_pc_9 + genetic_pc_10	baseline	0.0259042	0.0127252	2.03567	5225		0.000797963	0.0418346	1	Alcohol intake frequency	34995502	LDpred2 (bigsnpr)
Positive Urgency	PGS002152	upps_y_ss_positive_urgency ~ PGS002152_hmPOS_GRCh38_AVG + interview_age + highest_educ + sex_at_birth + site_id_l + genetic_pc_1 + genetic_pc_2 + genetic_pc_3 + genetic_pc_4 + genetic_pc_5 + genetic_pc_6 + genetic_pc_7 + genetic_pc_8 + genetic_pc_9 + genetic_pc_10	baseline	0.00706017	0.0125408	0.562977	5225		6.1076e-05	0.573475	1	Alcohol intake frequency	34995502	LDpred2 (bigsnpr)
Sensation Seeking	PGS002152	upps_y_ss_sensation_seeking ~ PGS002152_hmPOS_GRCh38_AVG + interview_age + highest_educ + sex_at_birth + site_id_l + genetic_pc_1 + genetic_pc_2 + genetic_pc_3 + genetic_pc_4 + genetic_pc_5 + genetic_pc_6 + genetic_pc_7 + genetic_pc_8 + genetic_pc_9 + genetic_pc_10	baseline	-0.055574	0.0142716	-3.89402	5225		0.00291371	9.98345e-05	0.0184694	Alcohol intake frequency	34995502	LDpred2 (bigsnpr)
Negative Urgency	PGS002738	upps_y_ss_negative_urgency ~ PGS002738_hmPOS_GRCh38_AVG + interview_age + highest_educ + sex_at_birth + site_id_l + genetic_pc_1 + genetic_pc_2 + genetic_pc_3 + genetic_pc_4 + genetic_pc_5 + genetic_pc_6 + genetic_pc_7 + genetic_pc_8 + genetic_pc_9 + genetic_pc_10	baseline	0.0196868	0.0132499	1.4858	5225		0.00042526	0.137392	1	Alcohol use disorder	35267208	PRS-CS	European:81.7|African:14.3|Hispanic or Latin American:3.6|East Asian:0.3|South Asian:0.05
Lack of Planning	PGS002738	upps_y_ss_lack_of_planning ~ PGS002738_hmPOS_GRCh38_AVG + interview_age + highest_educ + sex_at_birth + site_id_l + genetic_pc_1 + genetic_pc_2 + genetic_pc_3 + genetic_pc_4 + genetic_pc_5 + genetic_pc_6 + genetic_pc_7 + genetic_pc_8 + genetic_pc_9 + genetic_pc_10	baseline	0.0283569	0.0132329	2.14291	5225		0.000884183	0.0321663	1	Alcohol use disorder	35267208	PRS-CS	European:81.7|African:14.3|Hispanic or Latin American:3.6|East Asian:0.3|South Asian:0.05
Lack of Perserverance	PGS002738	upps_y_ss_lack_of_perseverance ~ PGS002738_hmPOS_GRCh38_AVG + interview_age + highest_educ + sex_at_birth + site_id_l + genetic_pc_1 + genetic_pc_2 + genetic_pc_3 + genetic_pc_4 + genetic_pc_5 + genetic_pc_6 + genetic_pc_7 + genetic_pc_8 + genetic_pc_9 + genetic_pc_10	baseline	0.00363271	0.012688	0.286311	5225		1.57974e-05	0.774651	1	Alcohol use disorder	35267208	PRS-CS	European:81.7|African:14.3|Hispanic or Latin American:3.6|East Asian:0.3|South Asian:0.05
Positive Urgency	PGS002738	upps_y_ss_positive_urgency ~ PGS002738_hmPOS_GRCh38_AVG + interview_age + highest_educ + sex_at_birth + site_id_l + genetic_pc_1 + genetic_pc_2 + genetic_pc_3 + genetic_pc_4 + genetic_pc_5 + genetic_pc_6 + genetic_pc_7 + genetic_pc_8 + genetic_pc_9 + genetic_pc_10	baseline	0.0298643	0.0124928	2.39053	5225		0.00110008	0.0168597	1	Alcohol use disorder	35267208	PRS-CS	European:81.7|African:14.3|Hispanic or Latin American:3.6|East Asian:0.3|South Asian:0.05
Sensation Seeking	PGS002738	upps_y_ss_sensation_seeking ~ PGS002738_hmPOS_GRCh38_AVG + interview_age + highest_educ + sex_at_birth + site_id_l + genetic_pc_1 + genetic_pc_2 + genetic_pc_3 + genetic_pc_4 + genetic_pc_5 + genetic_pc_6 + genetic_pc_7 + genetic_pc_8 + genetic_pc_9 + genetic_pc_10	baseline	0.0316268	0.0142384	2.22124	5225		0.000949939	0.0263775	1	Alcohol use disorder	35267208	PRS-CS	European:81.7|African:14.3|Hispanic or Latin American:3.6|East Asian:0.3|South Asian:0.05
Negative Urgency	PGS001088	upps_y_ss_negative_urgency ~ PGS001088_hmPOS_GRCh38_AVG + interview_age + highest_educ + sex_at_birth + site_id_l + genetic_pc_1 + genetic_pc_2 + genetic_pc_3 + genetic_pc_4 + genetic_pc_5 + genetic_pc_6 + genetic_pc_7 + genetic_pc_8 + genetic_pc_9 + genetic_pc_10	baseline	0.0175259	0.0134112	1.3068	5225		0.000328998	0.191337	1	Average weekly alcohol consumption (beer and cider)	35324888	snpnet
Lack of Planning	PGS001088	upps_y_ss_lack_of_planning ~ PGS001088_hmPOS_GRCh38_AVG + interview_age + highest_educ + sex_at_birth + site_id_l + genetic_pc_1 + genetic_pc_2 + genetic_pc_3 + genetic_pc_4 + genetic_pc_5 + genetic_pc_6 + genetic_pc_7 + genetic_pc_8 + genetic_pc_9 + genetic_pc_10	baseline	0.0235515	0.0133953	1.75819	5225		0.000595375	0.0787737	1	Average weekly alcohol consumption (beer and cider)	35324888	snpnet
Lack of Perserverance	PGS001088	upps_y_ss_lack_of_perseverance ~ PGS001088_hmPOS_GRCh38_AVG + interview_age + highest_educ + sex_at_birth + site_id_l + genetic_pc_1 + genetic_pc_2 + genetic_pc_3 + genetic_pc_4 + genetic_pc_5 + genetic_pc_6 + genetic_pc_7 + genetic_pc_8 + genetic_pc_9 + genetic_pc_10	baseline	0.0102163	0.0128412	0.795592	5225		0.000121967	0.426306	1	Average weekly alcohol consumption (beer and cider)	35324888	snpnet
Positive Urgency	PGS001088	upps_y_ss_positive_urgency ~ PGS001088_hmPOS_GRCh38_AVG + interview_age + highest_educ + sex_at_birth + site_id_l + genetic_pc_1 + genetic_pc_2 + genetic_pc_3 + genetic_pc_4 + genetic_pc_5 + genetic_pc_6 + genetic_pc_7 + genetic_pc_8 + genetic_pc_9 + genetic_pc_10	baseline	0.0398979	0.0126391	3.1567	5225		0.00191668	0.00160478	0.296883	Average weekly alcohol consumption (beer and cider)	35324888	snpnet
Sensation Seeking	PGS001088	upps_y_ss_sensation_seeking ~ PGS001088_hmPOS_GRCh38_AVG + interview_age + highest_educ + sex_at_birth + site_id_l + genetic_pc_1 + genetic_pc_2 + genetic_pc_3 + genetic_pc_4 + genetic_pc_5 + genetic_pc_6 + genetic_pc_7 + genetic_pc_8 + genetic_pc_9 + genetic_pc_10	baseline	0.0211119	0.0144149	1.46459	5225		0.000413206	0.143094	1	Average weekly alcohol consumption (beer and cider)	35324888	snpnet
Negative Urgency	PGS002913	upps_y_ss_negative_urgency ~ PGS002913_hmPOS_GRCh38_AVG + interview_age + highest_educ + sex_at_birth + site_id_l + genetic_pc_1 + genetic_pc_2 + genetic_pc_3 + genetic_pc_4 + genetic_pc_5 + genetic_pc_6 + genetic_pc_7 + genetic_pc_8 + genetic_pc_9 + genetic_pc_10	baseline	-0.027102	0.0132727	-2.04193	5225		0.00080288	0.0412086	1	Drinking Status	36152628	PRS-CS	European:100
Lack of Planning	PGS002913	upps_y_ss_lack_of_planning ~ PGS002913_hmPOS_GRCh38_AVG + interview_age + highest_educ + sex_at_birth + site_id_l + genetic_pc_1 + genetic_pc_2 + genetic_pc_3 + genetic_pc_4 + genetic_pc_5 + genetic_pc_6 + genetic_pc_7 + genetic_pc_8 + genetic_pc_9 + genetic_pc_10	baseline	-0.0229736	0.0132602	-1.73253	5225		0.000578131	0.0832389	1	Drinking Status	36152628	PRS-CS	European:100
Lack of Perserverance	PGS002913	upps_y_ss_lack_of_perseverance ~ PGS002913_hmPOS_GRCh38_AVG + interview_age + highest_educ + sex_at_birth + site_id_l + genetic_pc_1 + genetic_pc_2 + genetic_pc_3 + genetic_pc_4 + genetic_pc_5 + genetic_pc_6 + genetic_pc_7 + genetic_pc_8 + genetic_pc_9 + genetic_pc_10	baseline	-0.0477848	0.012695	-3.76407	5225		0.00272299	0.000169019	0.0312685	Drinking Status	36152628	PRS-CS	European:100
Positive Urgency	PGS002913	upps_y_ss_positive_urgency ~ PGS002913_hmPOS_GRCh38_AVG + interview_age + highest_educ + sex_at_birth + site_id_l + genetic_pc_1 + genetic_pc_2 + genetic_pc_3 + genetic_pc_4 + genetic_pc_5 + genetic_pc_6 + genetic_pc_7 + genetic_pc_8 + genetic_pc_9 + genetic_pc_10	baseline	-0.0143682	0.0125219	-1.14745	5225		0.000253671	0.25125	1	Drinking Status	36152628	PRS-CS	European:100
Sensation Seeking	PGS002913	upps_y_ss_sensation_seeking ~ PGS002913_hmPOS_GRCh38_AVG + interview_age + highest_educ + sex_at_birth + site_id_l + genetic_pc_1 + genetic_pc_2 + genetic_pc_3 + genetic_pc_4 + genetic_pc_5 + genetic_pc_6 + genetic_pc_7 + genetic_pc_8 + genetic_pc_9 + genetic_pc_10	baseline	0.0308893	0.0142659	2.16526	5225		0.000902703	0.0304131	1	Drinking Status	36152628	PRS-CS	European:100
Negative Urgency	PGS003376	upps_y_ss_negative_urgency ~ PGS003376_hmPOS_GRCh38_AVG + interview_age + highest_educ + sex_at_birth + site_id_l + genetic_pc_1 + genetic_pc_2 + genetic_pc_3 + genetic_pc_4 + genetic_pc_5 + genetic_pc_6 + genetic_pc_7 + genetic_pc_8 + genetic_pc_9 + genetic_pc_10	baseline	-0.0019589	0.0132583	-0.147749	5225		4.2069e-06	0.882547	1	Drinks per week	36477530	LDpred	European:100
Lack of Planning	PGS003376	upps_y_ss_lack_of_planning ~ PGS003376_hmPOS_GRCh38_AVG + interview_age + highest_educ + sex_at_birth + site_id_l + genetic_pc_1 + genetic_pc_2 + genetic_pc_3 + genetic_pc_4 + genetic_pc_5 + genetic_pc_6 + genetic_pc_7 + genetic_pc_8 + genetic_pc_9 + genetic_pc_10	baseline	0.0497709	0.0132263	3.76302	5225		0.00272148	0.000169729	0.0313999	Drinks per week	36477530	LDpred	European:100
Lack of Perserverance	PGS003376	upps_y_ss_lack_of_perseverance ~ PGS003376_hmPOS_GRCh38_AVG + interview_age + highest_educ + sex_at_birth + site_id_l + genetic_pc_1 + genetic_pc_2 + genetic_pc_3 + genetic_pc_4 + genetic_pc_5 + genetic_pc_6 + genetic_pc_7 + genetic_pc_8 + genetic_pc_9 + genetic_pc_10	baseline	0.0185481	0.0126909	1.46153	5225		0.000411486	0.14393	1	Drinks per week	36477530	LDpred	European:100
Positive Urgency	PGS003376	upps_y_ss_positive_urgency ~ PGS003376_hmPOS_GRCh38_AVG + interview_age + highest_educ + sex_at_birth + site_id_l + genetic_pc_1 + genetic_pc_2 + genetic_pc_3 + genetic_pc_4 + genetic_pc_5 + genetic_pc_6 + genetic_pc_7 + genetic_pc_8 + genetic_pc_9 + genetic_pc_10	baseline	0.0340537	0.012496	2.72516	5225		0.00142916	0.00644856	1	Drinks per week	36477530	LDpred	European:100
Sensation Seeking	PGS003376	upps_y_ss_sensation_seeking ~ PGS003376_hmPOS_GRCh38_AVG + interview_age + highest_educ + sex_at_birth + site_id_l + genetic_pc_1 + genetic_pc_2 + genetic_pc_3 + genetic_pc_4 + genetic_pc_5 + genetic_pc_6 + genetic_pc_7 + genetic_pc_8 + genetic_pc_9 + genetic_pc_10	baseline	0.0750796	0.014213	5.28245	5225		0.00534883	1.3267e-07	2.45439e-05	Drinks per week	36477530	LDpred	European:100
Negative Urgency	PGS001394	upps_y_ss_negative_urgency ~ PGS001394_hmPOS_GRCh38_AVG + interview_age + highest_educ + sex_at_birth + site_id_l + genetic_pc_1 + genetic_pc_2 + genetic_pc_3 + genetic_pc_4 + genetic_pc_5 + genetic_pc_6 + genetic_pc_7 + genetic_pc_8 + genetic_pc_9 + genetic_pc_10	baseline	-0.00561412	0.0132974	-0.422196	5225		3.43502e-05	0.6729	1	Freq. of drinking alcohol	35324888	snpnet
Lack of Planning	PGS001394	upps_y_ss_lack_of_planning ~ PGS001394_hmPOS_GRCh38_AVG + interview_age + highest_educ + sex_at_birth + site_id_l + genetic_pc_1 + genetic_pc_2 + genetic_pc_3 + genetic_pc_4 + genetic_pc_5 + genetic_pc_6 + genetic_pc_7 + genetic_pc_8 + genetic_pc_9 + genetic_pc_10	baseline	0.0179608	0.0132813	1.35234	5225		0.000352317	0.176326	1	Freq. of drinking alcohol	35324888	snpnet
Lack of Perserverance	PGS001394	upps_y_ss_lack_of_perseverance ~ PGS001394_hmPOS_GRCh38_AVG + interview_age + highest_educ + sex_at_birth + site_id_l + genetic_pc_1 + genetic_pc_2 + genetic_pc_3 + genetic_pc_4 + genetic_pc_5 + genetic_pc_6 + genetic_pc_7 + genetic_pc_8 + genetic_pc_9 + genetic_pc_10	baseline	0.00290693	0.012731	0.228335	5225		1.00474e-05	0.819395	1	Freq. of drinking alcohol	35324888	snpnet
Positive Urgency	PGS001394	upps_y_ss_positive_urgency ~ PGS001394_hmPOS_GRCh38_AVG + interview_age + highest_educ + sex_at_birth + site_id_l + genetic_pc_1 + genetic_pc_2 + genetic_pc_3 + genetic_pc_4 + genetic_pc_5 + genetic_pc_6 + genetic_pc_7 + genetic_pc_8 + genetic_pc_9 + genetic_pc_10	baseline	0.000807452	0.012542	0.0643798	5225		7.98758e-07	0.94867	1	Freq. of drinking alcohol	35324888	snpnet
Sensation Seeking	PGS001394	upps_y_ss_sensation_seeking ~ PGS001394_hmPOS_GRCh38_AVG + interview_age + highest_educ + sex_at_birth + site_id_l + genetic_pc_1 + genetic_pc_2 + genetic_pc_3 + genetic_pc_4 + genetic_pc_5 + genetic_pc_6 + genetic_pc_7 + genetic_pc_8 + genetic_pc_9 + genetic_pc_10	baseline	0.0178482	0.0142913	1.24889	5225		0.000300492	0.211762	1	Freq. of drinking alcohol	35324888	snpnet
Negative Urgency	PGS001085	upps_y_ss_negative_urgency ~ PGS001085_hmPOS_GRCh38_AVG + interview_age + highest_educ + sex_at_birth + site_id_l + genetic_pc_1 + genetic_pc_2 + genetic_pc_3 + genetic_pc_4 + genetic_pc_5 + genetic_pc_6 + genetic_pc_7 + genetic_pc_8 + genetic_pc_9 + genetic_pc_10	baseline	0.00556011	0.0133518	0.416431	5225		3.34186e-05	0.677112	1	Increased alcohol consumption, versus 10 years ago	35324888	snpnet
Lack of Planning	PGS001085	upps_y_ss_lack_of_planning ~ PGS001085_hmPOS_GRCh38_AVG + interview_age + highest_educ + sex_at_birth + site_id_l + genetic_pc_1 + genetic_pc_2 + genetic_pc_3 + genetic_pc_4 + genetic_pc_5 + genetic_pc_6 + genetic_pc_7 + genetic_pc_8 + genetic_pc_9 + genetic_pc_10	baseline	0.0283932	0.0133321	2.12969	5225		0.00087331	0.0332444	1	Increased alcohol consumption, versus 10 years ago	35324888	snpnet
Lack of Perserverance	PGS001085	upps_y_ss_lack_of_perseverance ~ PGS001085_hmPOS_GRCh38_AVG + interview_age + highest_educ + sex_at_birth + site_id_l + genetic_pc_1 + genetic_pc_2 + genetic_pc_3 + genetic_pc_4 + genetic_pc_5 + genetic_pc_6 + genetic_pc_7 + genetic_pc_8 + genetic_pc_9 + genetic_pc_10	baseline	0.0060777	0.0127829	0.475457	5225		4.35633e-05	0.634481	1	Increased alcohol consumption, versus 10 years ago	35324888	snpnet
Positive Urgency	PGS001085	upps_y_ss_positive_urgency ~ PGS001085_hmPOS_GRCh38_AVG + interview_age + highest_educ + sex_at_birth + site_id_l + genetic_pc_1 + genetic_pc_2 + genetic_pc_3 + genetic_pc_4 + genetic_pc_5 + genetic_pc_6 + genetic_pc_7 + genetic_pc_8 + genetic_pc_9 + genetic_pc_10	baseline	0.0138631	0.0125918	1.10096	5225		0.000233539	0.270964	1	Increased alcohol consumption, versus 10 years ago	35324888	snpnet
Sensation Seeking	PGS001085	upps_y_ss_sensation_seeking ~ PGS001085_hmPOS_GRCh38_AVG + interview_age + highest_educ + sex_at_birth + site_id_l + genetic_pc_1 + genetic_pc_2 + genetic_pc_3 + genetic_pc_4 + genetic_pc_5 + genetic_pc_6 + genetic_pc_7 + genetic_pc_8 + genetic_pc_9 + genetic_pc_10	baseline	-0.0032298	0.0143518	-0.225045	5225		9.76005e-06	0.821953	1	Increased alcohol consumption, versus 10 years ago	35324888	snpnet
Negative Urgency	PGS000202	upps_y_ss_negative_urgency ~ PGS000202_hmPOS_GRCh38_AVG + interview_age + highest_educ + sex_at_birth + site_id_l + genetic_pc_1 + genetic_pc_2 + genetic_pc_3 + genetic_pc_4 + genetic_pc_5 + genetic_pc_6 + genetic_pc_7 + genetic_pc_8 + genetic_pc_9 + genetic_pc_10	baseline	0.00687777	0.013359	0.514841	5225		5.10787e-05	0.606686	1	Problematic Alcohol Use	32555147	PRS-CS	European:100
Lack of Planning	PGS000202	upps_y_ss_lack_of_planning ~ PGS000202_hmPOS_GRCh38_AVG + interview_age + highest_educ + sex_at_birth + site_id_l + genetic_pc_1 + genetic_pc_2 + genetic_pc_3 + genetic_pc_4 + genetic_pc_5 + genetic_pc_6 + genetic_pc_7 + genetic_pc_8 + genetic_pc_9 + genetic_pc_10	baseline	0.0286951	0.0133393	2.15117	5225		0.000890999	0.0315091	1	Problematic Alcohol Use	32555147	PRS-CS	European:100
Lack of Perserverance	PGS000202	upps_y_ss_lack_of_perseverance ~ PGS000202_hmPOS_GRCh38_AVG + interview_age + highest_educ + sex_at_birth + site_id_l + genetic_pc_1 + genetic_pc_2 + genetic_pc_3 + genetic_pc_4 + genetic_pc_5 + genetic_pc_6 + genetic_pc_7 + genetic_pc_8 + genetic_pc_9 + genetic_pc_10	baseline	0.00702735	0.0127898	0.54945	5225		5.81764e-05	0.582721	1	Problematic Alcohol Use	32555147	PRS-CS	European:100
Positive Urgency	PGS000202	upps_y_ss_positive_urgency ~ PGS000202_hmPOS_GRCh38_AVG + interview_age + highest_educ + sex_at_birth + site_id_l + genetic_pc_1 + genetic_pc_2 + genetic_pc_3 + genetic_pc_4 + genetic_pc_5 + genetic_pc_6 + genetic_pc_7 + genetic_pc_8 + genetic_pc_9 + genetic_pc_10	baseline	0.0219893	0.0125965	1.74566	5225		0.000586925	0.0809287	1	Problematic Alcohol Use	32555147	PRS-CS	European:100
Sensation Seeking	PGS000202	upps_y_ss_sensation_seeking ~ PGS000202_hmPOS_GRCh38_AVG + interview_age + highest_educ + sex_at_birth + site_id_l + genetic_pc_1 + genetic_pc_2 + genetic_pc_3 + genetic_pc_4 + genetic_pc_5 + genetic_pc_6 + genetic_pc_7 + genetic_pc_8 + genetic_pc_9 + genetic_pc_10	baseline	0.0257175	0.0143553	1.7915	5225		0.00061813	0.0732718	1	Problematic Alcohol Use	32555147	PRS-CS	European:100
Negative Urgency	PGS002125	upps_y_ss_negative_urgency ~ PGS002125_hmPOS_GRCh38_AVG + interview_age + highest_educ + sex_at_birth + site_id_l + genetic_pc_1 + genetic_pc_2 + genetic_pc_3 + genetic_pc_4 + genetic_pc_5 + genetic_pc_6 + genetic_pc_7 + genetic_pc_8 + genetic_pc_9 + genetic_pc_10	baseline	-0.0149058	0.0133465	-1.11683	5225		0.00024032	0.264117	1	Ever taken cannabis	34995502	LDpred2 (bigsnpr)
Lack of Planning	PGS002125	upps_y_ss_lack_of_planning ~ PGS002125_hmPOS_GRCh38_AVG + interview_age + highest_educ + sex_at_birth + site_id_l + genetic_pc_1 + genetic_pc_2 + genetic_pc_3 + genetic_pc_4 + genetic_pc_5 + genetic_pc_6 + genetic_pc_7 + genetic_pc_8 + genetic_pc_9 + genetic_pc_10	baseline	0.0146019	0.0133324	1.09522	5225		0.000231109	0.273472	1	Ever taken cannabis	34995502	LDpred2 (bigsnpr)
Lack of Perserverance	PGS002125	upps_y_ss_lack_of_perseverance ~ PGS002125_hmPOS_GRCh38_AVG + interview_age + highest_educ + sex_at_birth + site_id_l + genetic_pc_1 + genetic_pc_2 + genetic_pc_3 + genetic_pc_4 + genetic_pc_5 + genetic_pc_6 + genetic_pc_7 + genetic_pc_8 + genetic_pc_9 + genetic_pc_10	baseline	0.00928099	0.0127787	0.726285	5225		0.000101645	0.467697	1	Ever taken cannabis	34995502	LDpred2 (bigsnpr)
Positive Urgency	PGS002125	upps_y_ss_positive_urgency ~ PGS002125_hmPOS_GRCh38_AVG + interview_age + highest_educ + sex_at_birth + site_id_l + genetic_pc_1 + genetic_pc_2 + genetic_pc_3 + genetic_pc_4 + genetic_pc_5 + genetic_pc_6 + genetic_pc_7 + genetic_pc_8 + genetic_pc_9 + genetic_pc_10	baseline	0.0245489	0.012585	1.95065	5225		0.000732754	0.051152	1	Ever taken cannabis	34995502	LDpred2 (bigsnpr)
Sensation Seeking	PGS002125	upps_y_ss_sensation_seeking ~ PGS002125_hmPOS_GRCh38_AVG + interview_age + highest_educ + sex_at_birth + site_id_l + genetic_pc_1 + genetic_pc_2 + genetic_pc_3 + genetic_pc_4 + genetic_pc_5 + genetic_pc_6 + genetic_pc_7 + genetic_pc_8 + genetic_pc_9 + genetic_pc_10	baseline	0.0311098	0.0143411	2.16927	5225		0.000906049	0.0301071	1	Ever taken cannabis	34995502	LDpred2 (bigsnpr)
Negative Urgency	PGS001123	upps_y_ss_negative_urgency ~ PGS001123_hmPOS_GRCh38_AVG + interview_age + highest_educ + sex_at_birth + site_id_l + genetic_pc_1 + genetic_pc_2 + genetic_pc_3 + genetic_pc_4 + genetic_pc_5 + genetic_pc_6 + genetic_pc_7 + genetic_pc_8 + genetic_pc_9 + genetic_pc_10	baseline	-0.00428108	0.0133097	-0.32165	5225		1.99377e-05	0.747731	1	Coffee consumption	35324888	snpnet
Lack of Planning	PGS001123	upps_y_ss_lack_of_planning ~ PGS001123_hmPOS_GRCh38_AVG + interview_age + highest_educ + sex_at_birth + site_id_l + genetic_pc_1 + genetic_pc_2 + genetic_pc_3 + genetic_pc_4 + genetic_pc_5 + genetic_pc_6 + genetic_pc_7 + genetic_pc_8 + genetic_pc_9 + genetic_pc_10	baseline	-0.00536111	0.0132956	-0.403225	5225		3.13327e-05	0.686799	1	Coffee consumption	35324888	snpnet
Lack of Perserverance	PGS001123	upps_y_ss_lack_of_perseverance ~ PGS001123_hmPOS_GRCh38_AVG + interview_age + highest_educ + sex_at_birth + site_id_l + genetic_pc_1 + genetic_pc_2 + genetic_pc_3 + genetic_pc_4 + genetic_pc_5 + genetic_pc_6 + genetic_pc_7 + genetic_pc_8 + genetic_pc_9 + genetic_pc_10	baseline	-0.00997949	0.012742	-0.783195	5225		0.000118197	0.433548	1	Coffee consumption	35324888	snpnet
Positive Urgency	PGS001123	upps_y_ss_positive_urgency ~ PGS001123_hmPOS_GRCh38_AVG + interview_age + highest_educ + sex_at_birth + site_id_l + genetic_pc_1 + genetic_pc_2 + genetic_pc_3 + genetic_pc_4 + genetic_pc_5 + genetic_pc_6 + genetic_pc_7 + genetic_pc_8 + genetic_pc_9 + genetic_pc_10	baseline	-0.00663139	0.0125532	-0.528264	5225		5.37767e-05	0.597339	1	Coffee consumption	35324888	snpnet
Sensation Seeking	PGS001123	upps_y_ss_sensation_seeking ~ PGS001123_hmPOS_GRCh38_AVG + interview_age + highest_educ + sex_at_birth + site_id_l + genetic_pc_1 + genetic_pc_2 + genetic_pc_3 + genetic_pc_4 + genetic_pc_5 + genetic_pc_6 + genetic_pc_7 + genetic_pc_8 + genetic_pc_9 + genetic_pc_10	baseline	-0.0236536	0.0143028	-1.65378	5225		0.000526797	0.0982326	1	Coffee consumption	35324888	snpnet
Negative Urgency	PGS001124	upps_y_ss_negative_urgency ~ PGS001124_hmPOS_GRCh38_AVG + interview_age + highest_educ + sex_at_birth + site_id_l + genetic_pc_1 + genetic_pc_2 + genetic_pc_3 + genetic_pc_4 + genetic_pc_5 + genetic_pc_6 + genetic_pc_7 + genetic_pc_8 + genetic_pc_9 + genetic_pc_10	baseline	-0.0288987	0.0133663	-2.16206	5225		0.000900035	0.0306594	1	Coffee consumption (ground coffee)	35324888	snpnet
Lack of Planning	PGS001124	upps_y_ss_lack_of_planning ~ PGS001124_hmPOS_GRCh38_AVG + interview_age + highest_educ + sex_at_birth + site_id_l + genetic_pc_1 + genetic_pc_2 + genetic_pc_3 + genetic_pc_4 + genetic_pc_5 + genetic_pc_6 + genetic_pc_7 + genetic_pc_8 + genetic_pc_9 + genetic_pc_10	baseline	0.0234802	0.0133542	1.75826	5225		0.000595423	0.0787617	1	Coffee consumption (ground coffee)	35324888	snpnet
Lack of Perserverance	PGS001124	upps_y_ss_lack_of_perseverance ~ PGS001124_hmPOS_GRCh38_AVG + interview_age + highest_educ + sex_at_birth + site_id_l + genetic_pc_1 + genetic_pc_2 + genetic_pc_3 + genetic_pc_4 + genetic_pc_5 + genetic_pc_6 + genetic_pc_7 + genetic_pc_8 + genetic_pc_9 + genetic_pc_10	baseline	0.00466841	0.0128024	0.364651	5225		2.56247e-05	0.715387	1	Coffee consumption (ground coffee)	35324888	snpnet
Positive Urgency	PGS001124	upps_y_ss_positive_urgency ~ PGS001124_hmPOS_GRCh38_AVG + interview_age + highest_educ + sex_at_birth + site_id_l + genetic_pc_1 + genetic_pc_2 + genetic_pc_3 + genetic_pc_4 + genetic_pc_5 + genetic_pc_6 + genetic_pc_7 + genetic_pc_8 + genetic_pc_9 + genetic_pc_10	baseline	-0.0174812	0.0126101	-1.38628	5225		0.000370219	0.16572	1	Coffee consumption (ground coffee)	35324888	snpnet
Sensation Seeking	PGS001124	upps_y_ss_sensation_seeking ~ PGS001124_hmPOS_GRCh38_AVG + interview_age + highest_educ + sex_at_birth + site_id_l + genetic_pc_1 + genetic_pc_2 + genetic_pc_3 + genetic_pc_4 + genetic_pc_5 + genetic_pc_6 + genetic_pc_7 + genetic_pc_8 + genetic_pc_9 + genetic_pc_10	baseline	-0.00776877	0.0143733	-0.540502	5225		5.62971e-05	0.588874	1	Coffee consumption (ground coffee)	35324888	snpnet
Negative Urgency	PGS001125	upps_y_ss_negative_urgency ~ PGS001125_hmPOS_GRCh38_AVG + interview_age + highest_educ + sex_at_birth + site_id_l + genetic_pc_1 + genetic_pc_2 + genetic_pc_3 + genetic_pc_4 + genetic_pc_5 + genetic_pc_6 + genetic_pc_7 + genetic_pc_8 + genetic_pc_9 + genetic_pc_10	baseline	0.0235861	0.0132525	1.77975	5225		0.000610052	0.0751762	1	Coffee consumption (instant coffee)	35324888	snpnet
Lack of Planning	PGS001125	upps_y_ss_lack_of_planning ~ PGS001125_hmPOS_GRCh38_AVG + interview_age + highest_educ + sex_at_birth + site_id_l + genetic_pc_1 + genetic_pc_2 + genetic_pc_3 + genetic_pc_4 + genetic_pc_5 + genetic_pc_6 + genetic_pc_7 + genetic_pc_8 + genetic_pc_9 + genetic_pc_10	baseline	0.00331336	0.0132424	0.250208	5225		1.20646e-05	0.802437	1	Coffee consumption (instant coffee)	35324888	snpnet
Lack of Perserverance	PGS001125	upps_y_ss_lack_of_perseverance ~ PGS001125_hmPOS_GRCh38_AVG + interview_age + highest_educ + sex_at_birth + site_id_l + genetic_pc_1 + genetic_pc_2 + genetic_pc_3 + genetic_pc_4 + genetic_pc_5 + genetic_pc_6 + genetic_pc_7 + genetic_pc_8 + genetic_pc_9 + genetic_pc_10	baseline	0.0138123	0.0126903	1.08841	5225		0.000228246	0.276464	1	Coffee consumption (instant coffee)	35324888	snpnet
Positive Urgency	PGS001125	upps_y_ss_positive_urgency ~ PGS001125_hmPOS_GRCh38_AVG + interview_age + highest_educ + sex_at_birth + site_id_l + genetic_pc_1 + genetic_pc_2 + genetic_pc_3 + genetic_pc_4 + genetic_pc_5 + genetic_pc_6 + genetic_pc_7 + genetic_pc_8 + genetic_pc_9 + genetic_pc_10	baseline	-0.00297236	0.0125032	-0.237728	5225		1.08911e-05	0.812101	1	Coffee consumption (instant coffee)	35324888	snpnet
Sensation Seeking	PGS001125	upps_y_ss_sensation_seeking ~ PGS001125_hmPOS_GRCh38_AVG + interview_age + highest_educ + sex_at_birth + site_id_l + genetic_pc_1 + genetic_pc_2 + genetic_pc_3 + genetic_pc_4 + genetic_pc_5 + genetic_pc_6 + genetic_pc_7 + genetic_pc_8 + genetic_pc_9 + genetic_pc_10	baseline	0.0316825	0.0142424	2.22452	5225		0.000952739	0.0261565	1	Coffee consumption (instant coffee)	35324888	snpnet
Negative Urgency	PGS001126	upps_y_ss_negative_urgency ~ PGS001126_hmPOS_GRCh38_AVG + interview_age + highest_educ + sex_at_birth + site_id_l + genetic_pc_1 + genetic_pc_2 + genetic_pc_3 + genetic_pc_4 + genetic_pc_5 + genetic_pc_6 + genetic_pc_7 + genetic_pc_8 + genetic_pc_9 + genetic_pc_10	baseline	0.0248708	0.0133508	1.86287	5225		0.000668333	0.0625365	1	Coffee intake	35324888	snpnet
Lack of Planning	PGS001126	upps_y_ss_lack_of_planning ~ PGS001126_hmPOS_GRCh38_AVG + interview_age + highest_educ + sex_at_birth + site_id_l + genetic_pc_1 + genetic_pc_2 + genetic_pc_3 + genetic_pc_4 + genetic_pc_5 + genetic_pc_6 + genetic_pc_7 + genetic_pc_8 + genetic_pc_9 + genetic_pc_10	baseline	0.00683217	0.0133408	0.512127	5225		5.05418e-05	0.608584	1	Coffee intake	35324888	snpnet
Lack of Perserverance	PGS001126	upps_y_ss_lack_of_perseverance ~ PGS001126_hmPOS_GRCh38_AVG + interview_age + highest_educ + sex_at_birth + site_id_l + genetic_pc_1 + genetic_pc_2 + genetic_pc_3 + genetic_pc_4 + genetic_pc_5 + genetic_pc_6 + genetic_pc_7 + genetic_pc_8 + genetic_pc_9 + genetic_pc_10	baseline	0.00738303	0.0127858	0.57744	5225		6.42544e-05	0.563667	1	Coffee intake	35324888	snpnet
Positive Urgency	PGS001126	upps_y_ss_positive_urgency ~ PGS001126_hmPOS_GRCh38_AVG + interview_age + highest_educ + sex_at_birth + site_id_l + genetic_pc_1 + genetic_pc_2 + genetic_pc_3 + genetic_pc_4 + genetic_pc_5 + genetic_pc_6 + genetic_pc_7 + genetic_pc_8 + genetic_pc_9 + genetic_pc_10	baseline	0.0119875	0.0125952	0.951754	5225		0.000174538	0.341266	1	Coffee intake	35324888	snpnet
Sensation Seeking	PGS001126	upps_y_ss_sensation_seeking ~ PGS001126_hmPOS_GRCh38_AVG + interview_age + highest_educ + sex_at_birth + site_id_l + genetic_pc_1 + genetic_pc_2 + genetic_pc_3 + genetic_pc_4 + genetic_pc_5 + genetic_pc_6 + genetic_pc_7 + genetic_pc_8 + genetic_pc_9 + genetic_pc_10	baseline	-0.00851407	0.0143548	-0.593117	5225		6.77903e-05	0.553129	1	Coffee intake	35324888	snpnet
Negative Urgency	PGS002124	upps_y_ss_negative_urgency ~ PGS002124_hmPOS_GRCh38_AVG + interview_age + highest_educ + sex_at_birth + site_id_l + genetic_pc_1 + genetic_pc_2 + genetic_pc_3 + genetic_pc_4 + genetic_pc_5 + genetic_pc_6 + genetic_pc_7 + genetic_pc_8 + genetic_pc_9 + genetic_pc_10	baseline	0.000632422	0.0132204	0.0478367	5225		4.41e-07	0.961848	1	Ever addicted to any substance or behaviour	34995502	LDpred2 (bigsnpr)
Lack of Planning	PGS002124	upps_y_ss_lack_of_planning ~ PGS002124_hmPOS_GRCh38_AVG + interview_age + highest_educ + sex_at_birth + site_id_l + genetic_pc_1 + genetic_pc_2 + genetic_pc_3 + genetic_pc_4 + genetic_pc_5 + genetic_pc_6 + genetic_pc_7 + genetic_pc_8 + genetic_pc_9 + genetic_pc_10	baseline	0.00897311	0.0132059	0.679479	5225		8.89671e-05	0.496865	1	Ever addicted to any substance or behaviour	34995502	LDpred2 (bigsnpr)
Lack of Perserverance	PGS002124	upps_y_ss_lack_of_perseverance ~ PGS002124_hmPOS_GRCh38_AVG + interview_age + highest_educ + sex_at_birth + site_id_l + genetic_pc_1 + genetic_pc_2 + genetic_pc_3 + genetic_pc_4 + genetic_pc_5 + genetic_pc_6 + genetic_pc_7 + genetic_pc_8 + genetic_pc_9 + genetic_pc_10	baseline	0.0218253	0.0126535	1.72484	5225		0.000573011	0.0846165	1	Ever addicted to any substance or behaviour	34995502	LDpred2 (bigsnpr)
Positive Urgency	PGS002124	upps_y_ss_positive_urgency ~ PGS002124_hmPOS_GRCh38_AVG + interview_age + highest_educ + sex_at_birth + site_id_l + genetic_pc_1 + genetic_pc_2 + genetic_pc_3 + genetic_pc_4 + genetic_pc_5 + genetic_pc_6 + genetic_pc_7 + genetic_pc_8 + genetic_pc_9 + genetic_pc_10	baseline	0.0197267	0.0124662	1.58242	5225		0.000482334	0.113616	1	Ever addicted to any substance or behaviour	34995502	LDpred2 (bigsnpr)
Sensation Seeking	PGS002124	upps_y_ss_sensation_seeking ~ PGS002124_hmPOS_GRCh38_AVG + interview_age + highest_educ + sex_at_birth + site_id_l + genetic_pc_1 + genetic_pc_2 + genetic_pc_3 + genetic_pc_4 + genetic_pc_5 + genetic_pc_6 + genetic_pc_7 + genetic_pc_8 + genetic_pc_9 + genetic_pc_10	baseline	0.00165085	0.0142104	0.116172	5225		2.60087e-06	0.907521	1	Ever addicted to any substance or behaviour	34995502	LDpred2 (bigsnpr)
Negative Urgency	PGS001118	upps_y_ss_negative_urgency ~ PGS001118_hmPOS_GRCh38_AVG + interview_age + highest_educ + sex_at_birth + site_id_l + genetic_pc_1 + genetic_pc_2 + genetic_pc_3 + genetic_pc_4 + genetic_pc_5 + genetic_pc_6 + genetic_pc_7 + genetic_pc_8 + genetic_pc_9 + genetic_pc_10	baseline	0.0143816	0.0132226	1.08766	5225		0.000227929	0.276798	1	Taking other prescription medications	35324888	snpnet
Lack of Planning	PGS001118	upps_y_ss_lack_of_planning ~ PGS001118_hmPOS_GRCh38_AVG + interview_age + highest_educ + sex_at_birth + site_id_l + genetic_pc_1 + genetic_pc_2 + genetic_pc_3 + genetic_pc_4 + genetic_pc_5 + genetic_pc_6 + genetic_pc_7 + genetic_pc_8 + genetic_pc_9 + genetic_pc_10	baseline	-0.00241801	0.01321	-0.183044	5225		6.45688e-06	0.854771	1	Taking other prescription medications	35324888	snpnet
Lack of Perserverance	PGS001118	upps_y_ss_lack_of_perseverance ~ PGS001118_hmPOS_GRCh38_AVG + interview_age + highest_educ + sex_at_birth + site_id_l + genetic_pc_1 + genetic_pc_2 + genetic_pc_3 + genetic_pc_4 + genetic_pc_5 + genetic_pc_6 + genetic_pc_7 + genetic_pc_8 + genetic_pc_9 + genetic_pc_10	baseline	-0.00790014	0.0126602	-0.624016	5225		7.5037e-05	0.532644	1	Taking other prescription medications	35324888	snpnet
Positive Urgency	PGS001118	upps_y_ss_positive_urgency ~ PGS001118_hmPOS_GRCh38_AVG + interview_age + highest_educ + sex_at_birth + site_id_l + genetic_pc_1 + genetic_pc_2 + genetic_pc_3 + genetic_pc_4 + genetic_pc_5 + genetic_pc_6 + genetic_pc_7 + genetic_pc_8 + genetic_pc_9 + genetic_pc_10	baseline	0.0267571	0.0124671	2.14623	5225		0.000886916	0.0319011	1	Taking other prescription medications	35324888	snpnet
Sensation Seeking	PGS001118	upps_y_ss_sensation_seeking ~ PGS001118_hmPOS_GRCh38_AVG + interview_age + highest_educ + sex_at_birth + site_id_l + genetic_pc_1 + genetic_pc_2 + genetic_pc_3 + genetic_pc_4 + genetic_pc_5 + genetic_pc_6 + genetic_pc_7 + genetic_pc_8 + genetic_pc_9 + genetic_pc_10	baseline	-0.00750377	0.0142139	-0.527918	5225		5.37063e-05	0.597579	1	Taking other prescription medications	35324888	snpnet
Negative Urgency	PGS003364	upps_y_ss_negative_urgency ~ PGS003364_hmPOS_GRCh38_AVG + interview_age + highest_educ + sex_at_birth + site_id_l + genetic_pc_1 + genetic_pc_2 + genetic_pc_3 + genetic_pc_4 + genetic_pc_5 + genetic_pc_6 + genetic_pc_7 + genetic_pc_8 + genetic_pc_9 + genetic_pc_10	baseline	-0.0625223	0.0133874	-4.67025	5225		0.00418577	3.08422e-06	0.000570581	Age of smoking initiation	36477530	LDpred	European:100
Lack of Planning	PGS003364	upps_y_ss_lack_of_planning ~ PGS003364_hmPOS_GRCh38_AVG + interview_age + highest_educ + sex_at_birth + site_id_l + genetic_pc_1 + genetic_pc_2 + genetic_pc_3 + genetic_pc_4 + genetic_pc_5 + genetic_pc_6 + genetic_pc_7 + genetic_pc_8 + genetic_pc_9 + genetic_pc_10	baseline	-0.0334359	0.0133932	-2.49648	5225		0.00119964	0.0125742	1	Age of smoking initiation	36477530	LDpred	European:100
Lack of Perserverance	PGS003364	upps_y_ss_lack_of_perseverance ~ PGS003364_hmPOS_GRCh38_AVG + interview_age + highest_educ + sex_at_birth + site_id_l + genetic_pc_1 + genetic_pc_2 + genetic_pc_3 + genetic_pc_4 + genetic_pc_5 + genetic_pc_6 + genetic_pc_7 + genetic_pc_8 + genetic_pc_9 + genetic_pc_10	baseline	-0.0550553	0.0128211	-4.29411	5225		0.00354097	1.78597e-05	0.00330404	Age of smoking initiation	36477530	LDpred	European:100
Positive Urgency	PGS003364	upps_y_ss_positive_urgency ~ PGS003364_hmPOS_GRCh38_AVG + interview_age + highest_educ + sex_at_birth + site_id_l + genetic_pc_1 + genetic_pc_2 + genetic_pc_3 + genetic_pc_4 + genetic_pc_5 + genetic_pc_6 + genetic_pc_7 + genetic_pc_8 + genetic_pc_9 + genetic_pc_10	baseline	-0.0795652	0.0126048	-6.31229	5225		0.00762022	2.97807e-10	5.50944e-08	Age of smoking initiation	36477530	LDpred	European:100
Sensation Seeking	PGS003364	upps_y_ss_sensation_seeking ~ PGS003364_hmPOS_GRCh38_AVG + interview_age + highest_educ + sex_at_birth + site_id_l + genetic_pc_1 + genetic_pc_2 + genetic_pc_3 + genetic_pc_4 + genetic_pc_5 + genetic_pc_6 + genetic_pc_7 + genetic_pc_8 + genetic_pc_9 + genetic_pc_10	baseline	-0.00408953	0.0144199	-0.283603	5225		1.55e-05	0.776726	1	Age of smoking initiation	36477530	LDpred	European:100
Negative Urgency	PGS001374	upps_y_ss_negative_urgency ~ PGS001374_hmPOS_GRCh38_AVG + interview_age + highest_educ + sex_at_birth + site_id_l + genetic_pc_1 + genetic_pc_2 + genetic_pc_3 + genetic_pc_4 + genetic_pc_5 + genetic_pc_6 + genetic_pc_7 + genetic_pc_8 + genetic_pc_9 + genetic_pc_10	baseline	0.00302395	0.0132519	0.22819	5225		1.00348e-05	0.819507	1	Age stopped smoking	35324888	snpnet
Lack of Planning	PGS001374	upps_y_ss_lack_of_planning ~ PGS001374_hmPOS_GRCh38_AVG + interview_age + highest_educ + sex_at_birth + site_id_l + genetic_pc_1 + genetic_pc_2 + genetic_pc_3 + genetic_pc_4 + genetic_pc_5 + genetic_pc_6 + genetic_pc_7 + genetic_pc_8 + genetic_pc_9 + genetic_pc_10	baseline	-0.0250745	0.0132334	-1.89479	5225		0.000691416	0.0581753	1	Age stopped smoking	35324888	snpnet
Lack of Perserverance	PGS001374	upps_y_ss_lack_of_perseverance ~ PGS001374_hmPOS_GRCh38_AVG + interview_age + highest_educ + sex_at_birth + site_id_l + genetic_pc_1 + genetic_pc_2 + genetic_pc_3 + genetic_pc_4 + genetic_pc_5 + genetic_pc_6 + genetic_pc_7 + genetic_pc_8 + genetic_pc_9 + genetic_pc_10	baseline	-0.00675429	0.012687	-0.53238	5225		5.4618e-05	0.594486	1	Age stopped smoking	35324888	snpnet
Positive Urgency	PGS001374	upps_y_ss_positive_urgency ~ PGS001374_hmPOS_GRCh38_AVG + interview_age + highest_educ + sex_at_birth + site_id_l + genetic_pc_1 + genetic_pc_2 + genetic_pc_3 + genetic_pc_4 + genetic_pc_5 + genetic_pc_6 + genetic_pc_7 + genetic_pc_8 + genetic_pc_9 + genetic_pc_10	baseline	0.00553874	0.0124986	0.443147	5225		3.78439e-05	0.657678	1	Age stopped smoking	35324888	snpnet
Sensation Seeking	PGS001374	upps_y_ss_sensation_seeking ~ PGS001374_hmPOS_GRCh38_AVG + interview_age + highest_educ + sex_at_birth + site_id_l + genetic_pc_1 + genetic_pc_2 + genetic_pc_3 + genetic_pc_4 + genetic_pc_5 + genetic_pc_6 + genetic_pc_7 + genetic_pc_8 + genetic_pc_9 + genetic_pc_10	baseline	0.0244075	0.0142402	1.71398	5225		0.000565826	0.0865918	1	Age stopped smoking	35324888	snpnet
Negative Urgency	PGS003368	upps_y_ss_negative_urgency ~ PGS003368_hmPOS_GRCh38_AVG + interview_age + highest_educ + sex_at_birth + site_id_l + genetic_pc_1 + genetic_pc_2 + genetic_pc_3 + genetic_pc_4 + genetic_pc_5 + genetic_pc_6 + genetic_pc_7 + genetic_pc_8 + genetic_pc_9 + genetic_pc_10	baseline	0.0233448	0.0135067	1.72839	5225		0.000575372	0.0839783	1	Cigarettes smoked per day	36477530	LDpred	European:100
Lack of Planning	PGS003368	upps_y_ss_lack_of_planning ~ PGS003368_hmPOS_GRCh38_AVG + interview_age + highest_educ + sex_at_birth + site_id_l + genetic_pc_1 + genetic_pc_2 + genetic_pc_3 + genetic_pc_4 + genetic_pc_5 + genetic_pc_6 + genetic_pc_7 + genetic_pc_8 + genetic_pc_9 + genetic_pc_10	baseline	0.0381271	0.0134859	2.82718	5225		0.00153799	0.004714	0.872089	Cigarettes smoked per day	36477530	LDpred	European:100
Lack of Perserverance	PGS003368	upps_y_ss_lack_of_perseverance ~ PGS003368_hmPOS_GRCh38_AVG + interview_age + highest_educ + sex_at_birth + site_id_l + genetic_pc_1 + genetic_pc_2 + genetic_pc_3 + genetic_pc_4 + genetic_pc_5 + genetic_pc_6 + genetic_pc_7 + genetic_pc_8 + genetic_pc_9 + genetic_pc_10	baseline	0.0568097	0.0129109	4.40015	5225		0.00371735	1.10345e-05	0.00204139	Cigarettes smoked per day	36477530	LDpred	European:100
Positive Urgency	PGS003368	upps_y_ss_positive_urgency ~ PGS003368_hmPOS_GRCh38_AVG + interview_age + highest_educ + sex_at_birth + site_id_l + genetic_pc_1 + genetic_pc_2 + genetic_pc_3 + genetic_pc_4 + genetic_pc_5 + genetic_pc_6 + genetic_pc_7 + genetic_pc_8 + genetic_pc_9 + genetic_pc_10	baseline	0.0183003	0.0127403	1.43641	5225		0.000397468	0.150945	1	Cigarettes smoked per day	36477530	LDpred	European:100
Sensation Seeking	PGS003368	upps_y_ss_sensation_seeking ~ PGS003368_hmPOS_GRCh38_AVG + interview_age + highest_educ + sex_at_birth + site_id_l + genetic_pc_1 + genetic_pc_2 + genetic_pc_3 + genetic_pc_4 + genetic_pc_5 + genetic_pc_6 + genetic_pc_7 + genetic_pc_8 + genetic_pc_9 + genetic_pc_10	baseline	-0.00879997	0.0145217	-0.605986	5225		7.07637e-05	0.544551	1	Cigarettes smoked per day	36477530	LDpred	European:100
Negative Urgency	PGS001388	upps_y_ss_negative_urgency ~ PGS001388_hmPOS_GRCh38_AVG + interview_age + highest_educ + sex_at_birth + site_id_l + genetic_pc_1 + genetic_pc_2 + genetic_pc_3 + genetic_pc_4 + genetic_pc_5 + genetic_pc_6 + genetic_pc_7 + genetic_pc_8 + genetic_pc_9 + genetic_pc_10	baseline	-0.0020958	0.0106792	-0.196252	5225		7.42232e-06	0.844421	1	Difficulty not smoking for 1 day	35324888	snpnet
Lack of Planning	PGS001388	upps_y_ss_lack_of_planning ~ PGS001388_hmPOS_GRCh38_AVG + interview_age + highest_educ + sex_at_birth + site_id_l + genetic_pc_1 + genetic_pc_2 + genetic_pc_3 + genetic_pc_4 + genetic_pc_5 + genetic_pc_6 + genetic_pc_7 + genetic_pc_8 + genetic_pc_9 + genetic_pc_10	baseline	0.00744324	0.0106674	0.697755	5225		9.38169e-05	0.485362	1	Difficulty not smoking for 1 day	35324888	snpnet
Lack of Perserverance	PGS001388	upps_y_ss_lack_of_perseverance ~ PGS001388_hmPOS_GRCh38_AVG + interview_age + highest_educ + sex_at_birth + site_id_l + genetic_pc_1 + genetic_pc_2 + genetic_pc_3 + genetic_pc_4 + genetic_pc_5 + genetic_pc_6 + genetic_pc_7 + genetic_pc_8 + genetic_pc_9 + genetic_pc_10	baseline	-0.00442258	0.010224	-0.432568	5225		3.60587e-05	0.665347	1	Difficulty not smoking for 1 day	35324888	snpnet
Positive Urgency	PGS001388	upps_y_ss_positive_urgency ~ PGS001388_hmPOS_GRCh38_AVG + interview_age + highest_educ + sex_at_birth + site_id_l + genetic_pc_1 + genetic_pc_2 + genetic_pc_3 + genetic_pc_4 + genetic_pc_5 + genetic_pc_6 + genetic_pc_7 + genetic_pc_8 + genetic_pc_9 + genetic_pc_10	baseline	-0.0217906	0.0100678	-2.16438	5225		0.000901969	0.0304806	1	Difficulty not smoking for 1 day	35324888	snpnet
Sensation Seeking	PGS001388	upps_y_ss_sensation_seeking ~ PGS001388_hmPOS_GRCh38_AVG + interview_age + highest_educ + sex_at_birth + site_id_l + genetic_pc_1 + genetic_pc_2 + genetic_pc_3 + genetic_pc_4 + genetic_pc_5 + genetic_pc_6 + genetic_pc_7 + genetic_pc_8 + genetic_pc_9 + genetic_pc_10	baseline	0.00178133	0.0114789	0.155184	5225		4.64097e-06	0.876682	1	Difficulty not smoking for 1 day	35324888	snpnet
Negative Urgency	PGS002126	upps_y_ss_negative_urgency ~ PGS002126_hmPOS_GRCh38_AVG + interview_age + highest_educ + sex_at_birth + site_id_l + genetic_pc_1 + genetic_pc_2 + genetic_pc_3 + genetic_pc_4 + genetic_pc_5 + genetic_pc_6 + genetic_pc_7 + genetic_pc_8 + genetic_pc_9 + genetic_pc_10	baseline	0.0631776	0.0132429	4.77067	5225		0.00436691	1.88646e-06	0.000348996	Ever smoked	34995502	LDpred2 (bigsnpr)
Lack of Planning	PGS002126	upps_y_ss_lack_of_planning ~ PGS002126_hmPOS_GRCh38_AVG + interview_age + highest_educ + sex_at_birth + site_id_l + genetic_pc_1 + genetic_pc_2 + genetic_pc_3 + genetic_pc_4 + genetic_pc_5 + genetic_pc_6 + genetic_pc_7 + genetic_pc_8 + genetic_pc_9 + genetic_pc_10	baseline	0.0529117	0.0132375	3.9971	5225		0.00306953	6.50128e-05	0.0120274	Ever smoked	34995502	LDpred2 (bigsnpr)
Lack of Perserverance	PGS002126	upps_y_ss_lack_of_perseverance ~ PGS002126_hmPOS_GRCh38_AVG + interview_age + highest_educ + sex_at_birth + site_id_l + genetic_pc_1 + genetic_pc_2 + genetic_pc_3 + genetic_pc_4 + genetic_pc_5 + genetic_pc_6 + genetic_pc_7 + genetic_pc_8 + genetic_pc_9 + genetic_pc_10	baseline	0.0484122	0.0126887	3.81539	5225		0.00279754	0.000137551	0.0254469	Ever smoked	34995502	LDpred2 (bigsnpr)
Positive Urgency	PGS002126	upps_y_ss_positive_urgency ~ PGS002126_hmPOS_GRCh38_AVG + interview_age + highest_educ + sex_at_birth + site_id_l + genetic_pc_1 + genetic_pc_2 + genetic_pc_3 + genetic_pc_4 + genetic_pc_5 + genetic_pc_6 + genetic_pc_7 + genetic_pc_8 + genetic_pc_9 + genetic_pc_10	baseline	0.0668151	0.0124833	5.35235	5225		0.00549053	9.05537e-08	1.67524e-05	Ever smoked	34995502	LDpred2 (bigsnpr)
Sensation Seeking	PGS002126	upps_y_ss_sensation_seeking ~ PGS002126_hmPOS_GRCh38_AVG + interview_age + highest_educ + sex_at_birth + site_id_l + genetic_pc_1 + genetic_pc_2 + genetic_pc_3 + genetic_pc_4 + genetic_pc_5 + genetic_pc_6 + genetic_pc_7 + genetic_pc_8 + genetic_pc_9 + genetic_pc_10	baseline	0.0541282	0.0142459	3.79955	5225		0.00277444	0.000146617	0.0271241	Ever smoked	34995502	LDpred2 (bigsnpr)
Negative Urgency	PGS001139	upps_y_ss_negative_urgency ~ PGS001139_hmPOS_GRCh38_AVG + interview_age + highest_educ + sex_at_birth + site_id_l + genetic_pc_1 + genetic_pc_2 + genetic_pc_3 + genetic_pc_4 + genetic_pc_5 + genetic_pc_6 + genetic_pc_7 + genetic_pc_8 + genetic_pc_9 + genetic_pc_10	baseline	-0.00981881	0.0131804	-0.744954	5225		0.000106937	0.456334	1	Light smokers, at least 100 smokes in lifetime	35324888	snpnet
Lack of Planning	PGS001139	upps_y_ss_lack_of_planning ~ PGS001139_hmPOS_GRCh38_AVG + interview_age + highest_educ + sex_at_birth + site_id_l + genetic_pc_1 + genetic_pc_2 + genetic_pc_3 + genetic_pc_4 + genetic_pc_5 + genetic_pc_6 + genetic_pc_7 + genetic_pc_8 + genetic_pc_9 + genetic_pc_10	baseline	-0.00889551	0.0131666	-0.675611	5225		8.79572e-05	0.499318	1	Light smokers, at least 100 smokes in lifetime	35324888	snpnet
Lack of Perserverance	PGS001139	upps_y_ss_lack_of_perseverance ~ PGS001139_hmPOS_GRCh38_AVG + interview_age + highest_educ + sex_at_birth + site_id_l + genetic_pc_1 + genetic_pc_2 + genetic_pc_3 + genetic_pc_4 + genetic_pc_5 + genetic_pc_6 + genetic_pc_7 + genetic_pc_8 + genetic_pc_9 + genetic_pc_10	baseline	0.00592824	0.0126193	0.469777	5225		4.25287e-05	0.638534	1	Light smokers, at least 100 smokes in lifetime	35324888	snpnet
Positive Urgency	PGS001139	upps_y_ss_positive_urgency ~ PGS001139_hmPOS_GRCh38_AVG + interview_age + highest_educ + sex_at_birth + site_id_l + genetic_pc_1 + genetic_pc_2 + genetic_pc_3 + genetic_pc_4 + genetic_pc_5 + genetic_pc_6 + genetic_pc_7 + genetic_pc_8 + genetic_pc_9 + genetic_pc_10	baseline	0.000814244	0.0124321	0.0654953	5225		8.26679e-07	0.947782	1	Light smokers, at least 100 smokes in lifetime	35324888	snpnet
Sensation Seeking	PGS001139	upps_y_ss_sensation_seeking ~ PGS001139_hmPOS_GRCh38_AVG + interview_age + highest_educ + sex_at_birth + site_id_l + genetic_pc_1 + genetic_pc_2 + genetic_pc_3 + genetic_pc_4 + genetic_pc_5 + genetic_pc_6 + genetic_pc_7 + genetic_pc_8 + genetic_pc_9 + genetic_pc_10	baseline	-0.0135558	0.0141669	-0.956866	5225		0.000176418	0.338679	1	Light smokers, at least 100 smokes in lifetime	35324888	snpnet
Negative Urgency	PGS001127	upps_y_ss_negative_urgency ~ PGS001127_hmPOS_GRCh38_AVG + interview_age + highest_educ + sex_at_birth + site_id_l + genetic_pc_1 + genetic_pc_2 + genetic_pc_3 + genetic_pc_4 + genetic_pc_5 + genetic_pc_6 + genetic_pc_7 + genetic_pc_8 + genetic_pc_9 + genetic_pc_10	baseline	-0.057386	0.0132943	-4.31659	5225		0.00357801	1.61407e-05	0.00298603	Never Smoker	35324888	snpnet
Lack of Planning	PGS001127	upps_y_ss_lack_of_planning ~ PGS001127_hmPOS_GRCh38_AVG + interview_age + highest_educ + sex_at_birth + site_id_l + genetic_pc_1 + genetic_pc_2 + genetic_pc_3 + genetic_pc_4 + genetic_pc_5 + genetic_pc_6 + genetic_pc_7 + genetic_pc_8 + genetic_pc_9 + genetic_pc_10	baseline	-0.0321201	0.0132966	-2.41567	5225		0.00112332	0.0157406	1	Never Smoker	35324888	snpnet
Lack of Perserverance	PGS001127	upps_y_ss_lack_of_perseverance ~ PGS001127_hmPOS_GRCh38_AVG + interview_age + highest_educ + sex_at_birth + site_id_l + genetic_pc_1 + genetic_pc_2 + genetic_pc_3 + genetic_pc_4 + genetic_pc_5 + genetic_pc_6 + genetic_pc_7 + genetic_pc_8 + genetic_pc_9 + genetic_pc_10	baseline	-0.0458772	0.0127348	-3.60251	5225		0.00249484	0.000318107	0.0588498	Never Smoker	35324888	snpnet
Positive Urgency	PGS001127	upps_y_ss_positive_urgency ~ PGS001127_hmPOS_GRCh38_AVG + interview_age + highest_educ + sex_at_birth + site_id_l + genetic_pc_1 + genetic_pc_2 + genetic_pc_3 + genetic_pc_4 + genetic_pc_5 + genetic_pc_6 + genetic_pc_7 + genetic_pc_8 + genetic_pc_9 + genetic_pc_10	baseline	-0.0519642	0.0125406	-4.14368	5225		0.00329803	3.47216e-05	0.0064235	Never Smoker	35324888	snpnet
Sensation Seeking	PGS001127	upps_y_ss_sensation_seeking ~ PGS001127_hmPOS_GRCh38_AVG + interview_age + highest_educ + sex_at_birth + site_id_l + genetic_pc_1 + genetic_pc_2 + genetic_pc_3 + genetic_pc_4 + genetic_pc_5 + genetic_pc_6 + genetic_pc_7 + genetic_pc_8 + genetic_pc_9 + genetic_pc_10	baseline	-0.0349938	0.0143072	-2.44589	5225		0.00115157	0.0144823	1	Never Smoker	35324888	snpnet
Negative Urgency	PGS002233	upps_y_ss_negative_urgency ~ PGS002233_hmPOS_GRCh38_AVG + interview_age + highest_educ + sex_at_birth + site_id_l + genetic_pc_1 + genetic_pc_2 + genetic_pc_3 + genetic_pc_4 + genetic_pc_5 + genetic_pc_6 + genetic_pc_7 + genetic_pc_8 + genetic_pc_9 + genetic_pc_10	baseline	0.00951897	0.013229	0.719552	5225		9.97694e-05	0.471833	1	Nicotine metabolite ratio	30442082	PRSice	European:100
Lack of Planning	PGS002233	upps_y_ss_lack_of_planning ~ PGS002233_hmPOS_GRCh38_AVG + interview_age + highest_educ + sex_at_birth + site_id_l + genetic_pc_1 + genetic_pc_2 + genetic_pc_3 + genetic_pc_4 + genetic_pc_5 + genetic_pc_6 + genetic_pc_7 + genetic_pc_8 + genetic_pc_9 + genetic_pc_10	baseline	0.00805364	0.0132152	0.609421	5225		7.15682e-05	0.542272	1	Nicotine metabolite ratio	30442082	PRSice	European:100
Lack of Perserverance	PGS002233	upps_y_ss_lack_of_perseverance ~ PGS002233_hmPOS_GRCh38_AVG + interview_age + highest_educ + sex_at_birth + site_id_l + genetic_pc_1 + genetic_pc_2 + genetic_pc_3 + genetic_pc_4 + genetic_pc_5 + genetic_pc_6 + genetic_pc_7 + genetic_pc_8 + genetic_pc_9 + genetic_pc_10	baseline	-0.0142133	0.0126645	-1.1223	5225		0.000242677	0.261787	1	Nicotine metabolite ratio	30442082	PRSice	European:100
Positive Urgency	PGS002233	upps_y_ss_positive_urgency ~ PGS002233_hmPOS_GRCh38_AVG + interview_age + highest_educ + sex_at_birth + site_id_l + genetic_pc_1 + genetic_pc_2 + genetic_pc_3 + genetic_pc_4 + genetic_pc_5 + genetic_pc_6 + genetic_pc_7 + genetic_pc_8 + genetic_pc_9 + genetic_pc_10	baseline	-0.00807105	0.0124774	-0.646854	5225		8.06295e-05	0.517755	1	Nicotine metabolite ratio	30442082	PRSice	European:100
Sensation Seeking	PGS002233	upps_y_ss_sensation_seeking ~ PGS002233_hmPOS_GRCh38_AVG + interview_age + highest_educ + sex_at_birth + site_id_l + genetic_pc_1 + genetic_pc_2 + genetic_pc_3 + genetic_pc_4 + genetic_pc_5 + genetic_pc_6 + genetic_pc_7 + genetic_pc_8 + genetic_pc_9 + genetic_pc_10	baseline	-0.00613325	0.0142201	-0.431309	5225		3.58491e-05	0.666261	1	Nicotine metabolite ratio	30442082	PRSice	European:100
Negative Urgency	PGS001515	upps_y_ss_negative_urgency ~ PGS001515_hmPOS_GRCh38_AVG + interview_age + highest_educ + sex_at_birth + site_id_l + genetic_pc_1 + genetic_pc_2 + genetic_pc_3 + genetic_pc_4 + genetic_pc_5 + genetic_pc_6 + genetic_pc_7 + genetic_pc_8 + genetic_pc_9 + genetic_pc_10	baseline	0.0016278	0.0133186	0.12222	5225		2.87873e-06	0.902729	1	Number of cigarettes currently smoked daily (current cigarette smokers)	35324888	snpnet
Lack of Planning	PGS001515	upps_y_ss_lack_of_planning ~ PGS001515_hmPOS_GRCh38_AVG + interview_age + highest_educ + sex_at_birth + site_id_l + genetic_pc_1 + genetic_pc_2 + genetic_pc_3 + genetic_pc_4 + genetic_pc_5 + genetic_pc_6 + genetic_pc_7 + genetic_pc_8 + genetic_pc_9 + genetic_pc_10	baseline	0.0109275	0.0133036	0.821392	5225		0.000130005	0.411461	1	Number of cigarettes currently smoked daily (current cigarette smokers)	35324888	snpnet
Lack of Perserverance	PGS001515	upps_y_ss_lack_of_perseverance ~ PGS001515_hmPOS_GRCh38_AVG + interview_age + highest_educ + sex_at_birth + site_id_l + genetic_pc_1 + genetic_pc_2 + genetic_pc_3 + genetic_pc_4 + genetic_pc_5 + genetic_pc_6 + genetic_pc_7 + genetic_pc_8 + genetic_pc_9 + genetic_pc_10	baseline	-0.0190502	0.0127484	-1.49432	5225		0.000430148	0.135152	1	Number of cigarettes currently smoked daily (current cigarette smokers)	35324888	snpnet
Positive Urgency	PGS001515	upps_y_ss_positive_urgency ~ PGS001515_hmPOS_GRCh38_AVG + interview_age + highest_educ + sex_at_birth + site_id_l + genetic_pc_1 + genetic_pc_2 + genetic_pc_3 + genetic_pc_4 + genetic_pc_5 + genetic_pc_6 + genetic_pc_7 + genetic_pc_8 + genetic_pc_9 + genetic_pc_10	baseline	-0.0130096	0.0125604	-1.03576	5225		0.000206703	0.300361	1	Number of cigarettes currently smoked daily (current cigarette smokers)	35324888	snpnet
Sensation Seeking	PGS001515	upps_y_ss_sensation_seeking ~ PGS001515_hmPOS_GRCh38_AVG + interview_age + highest_educ + sex_at_birth + site_id_l + genetic_pc_1 + genetic_pc_2 + genetic_pc_3 + genetic_pc_4 + genetic_pc_5 + genetic_pc_6 + genetic_pc_7 + genetic_pc_8 + genetic_pc_9 + genetic_pc_10	baseline	-0.00563912	0.0143157	-0.393912	5225		2.99021e-05	0.693662	1	Number of cigarettes currently smoked daily (current cigarette smokers)	35324888	snpnet
Negative Urgency	PGS001130	upps_y_ss_negative_urgency ~ PGS001130_hmPOS_GRCh38_AVG + interview_age + highest_educ + sex_at_birth + site_id_l + genetic_pc_1 + genetic_pc_2 + genetic_pc_3 + genetic_pc_4 + genetic_pc_5 + genetic_pc_6 + genetic_pc_7 + genetic_pc_8 + genetic_pc_9 + genetic_pc_10	baseline	0.00833719	0.0132316	0.630096	5225		7.65061e-05	0.52866	1	Number of cigarettes previously smoked per day	35324888	snpnet
Lack of Planning	PGS001130	upps_y_ss_lack_of_planning ~ PGS001130_hmPOS_GRCh38_AVG + interview_age + highest_educ + sex_at_birth + site_id_l + genetic_pc_1 + genetic_pc_2 + genetic_pc_3 + genetic_pc_4 + genetic_pc_5 + genetic_pc_6 + genetic_pc_7 + genetic_pc_8 + genetic_pc_9 + genetic_pc_10	baseline	0.00295873	0.0132181	0.22384	5225		9.65575e-06	0.822891	1	Number of cigarettes previously smoked per day	35324888	snpnet
Lack of Perserverance	PGS001130	upps_y_ss_lack_of_perseverance ~ PGS001130_hmPOS_GRCh38_AVG + interview_age + highest_educ + sex_at_birth + site_id_l + genetic_pc_1 + genetic_pc_2 + genetic_pc_3 + genetic_pc_4 + genetic_pc_5 + genetic_pc_6 + genetic_pc_7 + genetic_pc_8 + genetic_pc_9 + genetic_pc_10	baseline	-0.00622475	0.0126681	-0.491374	5225		4.65287e-05	0.623183	1	Number of cigarettes previously smoked per day	35324888	snpnet
Positive Urgency	PGS001130	upps_y_ss_positive_urgency ~ PGS001130_hmPOS_GRCh38_AVG + interview_age + highest_educ + sex_at_birth + site_id_l + genetic_pc_1 + genetic_pc_2 + genetic_pc_3 + genetic_pc_4 + genetic_pc_5 + genetic_pc_6 + genetic_pc_7 + genetic_pc_8 + genetic_pc_9 + genetic_pc_10	baseline	-0.0190219	0.0124774	-1.52451	5225		0.000447693	0.127443	1	Number of cigarettes previously smoked per day	35324888	snpnet
Sensation Seeking	PGS001130	upps_y_ss_sensation_seeking ~ PGS001130_hmPOS_GRCh38_AVG + interview_age + highest_educ + sex_at_birth + site_id_l + genetic_pc_1 + genetic_pc_2 + genetic_pc_3 + genetic_pc_4 + genetic_pc_5 + genetic_pc_6 + genetic_pc_7 + genetic_pc_8 + genetic_pc_9 + genetic_pc_10	baseline	0.00526286	0.0142228	0.37003	5225		2.63864e-05	0.711375	1	Number of cigarettes previously smoked per day	35324888	snpnet
Negative Urgency	PGS001046	upps_y_ss_negative_urgency ~ PGS001046_hmPOS_GRCh38_AVG + interview_age + highest_educ + sex_at_birth + site_id_l + genetic_pc_1 + genetic_pc_2 + genetic_pc_3 + genetic_pc_4 + genetic_pc_5 + genetic_pc_6 + genetic_pc_7 + genetic_pc_8 + genetic_pc_9 + genetic_pc_10	baseline	0.0324835	0.0133852	2.42683	5225		0.00113371	0.0152653	1	Past tobacco smoking (Smoked at least once)	35324888	snpnet
Lack of Planning	PGS001046	upps_y_ss_lack_of_planning ~ PGS001046_hmPOS_GRCh38_AVG + interview_age + highest_educ + sex_at_birth + site_id_l + genetic_pc_1 + genetic_pc_2 + genetic_pc_3 + genetic_pc_4 + genetic_pc_5 + genetic_pc_6 + genetic_pc_7 + genetic_pc_8 + genetic_pc_9 + genetic_pc_10	baseline	0.0242957	0.0133744	1.81659	5225		0.000635553	0.0693383	1	Past tobacco smoking (Smoked at least once)	35324888	snpnet
Lack of Perserverance	PGS001046	upps_y_ss_lack_of_perseverance ~ PGS001046_hmPOS_GRCh38_AVG + interview_age + highest_educ + sex_at_birth + site_id_l + genetic_pc_1 + genetic_pc_2 + genetic_pc_3 + genetic_pc_4 + genetic_pc_5 + genetic_pc_6 + genetic_pc_7 + genetic_pc_8 + genetic_pc_9 + genetic_pc_10	baseline	0.0285072	0.012816	2.22434	5225		0.000952585	0.0261686	1	Past tobacco smoking (Smoked at least once)	35324888	snpnet
Positive Urgency	PGS001046	upps_y_ss_positive_urgency ~ PGS001046_hmPOS_GRCh38_AVG + interview_age + highest_educ + sex_at_birth + site_id_l + genetic_pc_1 + genetic_pc_2 + genetic_pc_3 + genetic_pc_4 + genetic_pc_5 + genetic_pc_6 + genetic_pc_7 + genetic_pc_8 + genetic_pc_9 + genetic_pc_10	baseline	0.04094	0.0126189	3.24434	5225		0.00202436	0.0011847	0.219169	Past tobacco smoking (Smoked at least once)	35324888	snpnet
Sensation Seeking	PGS001046	upps_y_ss_sensation_seeking ~ PGS001046_hmPOS_GRCh38_AVG + interview_age + highest_educ + sex_at_birth + site_id_l + genetic_pc_1 + genetic_pc_2 + genetic_pc_3 + genetic_pc_4 + genetic_pc_5 + genetic_pc_6 + genetic_pc_7 + genetic_pc_8 + genetic_pc_9 + genetic_pc_10	baseline	0.0360205	0.0143869	2.5037	5225		0.00120658	0.0123209	1	Past tobacco smoking (Smoked at least once)	35324888	snpnet
Negative Urgency	PGS001047	upps_y_ss_negative_urgency ~ PGS001047_hmPOS_GRCh38_AVG + interview_age + highest_educ + sex_at_birth + site_id_l + genetic_pc_1 + genetic_pc_2 + genetic_pc_3 + genetic_pc_4 + genetic_pc_5 + genetic_pc_6 + genetic_pc_7 + genetic_pc_8 + genetic_pc_9 + genetic_pc_10	baseline	0.0272599	0.0132448	2.05816	5225		0.000815679	0.0396249	1	Past tobacco smoking (Smoked occasionally)	35324888	snpnet
Lack of Planning	PGS001047	upps_y_ss_lack_of_planning ~ PGS001047_hmPOS_GRCh38_AVG + interview_age + highest_educ + sex_at_birth + site_id_l + genetic_pc_1 + genetic_pc_2 + genetic_pc_3 + genetic_pc_4 + genetic_pc_5 + genetic_pc_6 + genetic_pc_7 + genetic_pc_8 + genetic_pc_9 + genetic_pc_10	baseline	-0.00809052	0.0132357	-0.611263	5225		7.20014e-05	0.541052	1	Past tobacco smoking (Smoked occasionally)	35324888	snpnet
Lack of Perserverance	PGS001047	upps_y_ss_lack_of_perseverance ~ PGS001047_hmPOS_GRCh38_AVG + interview_age + highest_educ + sex_at_birth + site_id_l + genetic_pc_1 + genetic_pc_2 + genetic_pc_3 + genetic_pc_4 + genetic_pc_5 + genetic_pc_6 + genetic_pc_7 + genetic_pc_8 + genetic_pc_9 + genetic_pc_10	baseline	-0.00813794	0.0126852	-0.641532	5225		7.93083e-05	0.521205	1	Past tobacco smoking (Smoked occasionally)	35324888	snpnet
Positive Urgency	PGS001047	upps_y_ss_positive_urgency ~ PGS001047_hmPOS_GRCh38_AVG + interview_age + highest_educ + sex_at_birth + site_id_l + genetic_pc_1 + genetic_pc_2 + genetic_pc_3 + genetic_pc_4 + genetic_pc_5 + genetic_pc_6 + genetic_pc_7 + genetic_pc_8 + genetic_pc_9 + genetic_pc_10	baseline	0.0262718	0.0124919	2.1031	5225		0.00085166	0.035505	1	Past tobacco smoking (Smoked occasionally)	35324888	snpnet
Sensation Seeking	PGS001047	upps_y_ss_sensation_seeking ~ PGS001047_hmPOS_GRCh38_AVG + interview_age + highest_educ + sex_at_birth + site_id_l + genetic_pc_1 + genetic_pc_2 + genetic_pc_3 + genetic_pc_4 + genetic_pc_5 + genetic_pc_6 + genetic_pc_7 + genetic_pc_8 + genetic_pc_9 + genetic_pc_10	baseline	0.0219428	0.0142392	1.54102	5225		0.000457438	0.123374	1	Past tobacco smoking (Smoked occasionally)	35324888	snpnet
Negative Urgency	PGS001128	upps_y_ss_negative_urgency ~ PGS001128_hmPOS_GRCh38_AVG + interview_age + highest_educ + sex_at_birth + site_id_l + genetic_pc_1 + genetic_pc_2 + genetic_pc_3 + genetic_pc_4 + genetic_pc_5 + genetic_pc_6 + genetic_pc_7 + genetic_pc_8 + genetic_pc_9 + genetic_pc_10	baseline	0.0167749	0.0132818	1.263	5225		0.000307318	0.206647	1	Previous Smoker	35324888	snpnet
Lack of Planning	PGS001128	upps_y_ss_lack_of_planning ~ PGS001128_hmPOS_GRCh38_AVG + interview_age + highest_educ + sex_at_birth + site_id_l + genetic_pc_1 + genetic_pc_2 + genetic_pc_3 + genetic_pc_4 + genetic_pc_5 + genetic_pc_6 + genetic_pc_7 + genetic_pc_8 + genetic_pc_9 + genetic_pc_10	baseline	0.0182243	0.0132674	1.37362	5225		0.000363489	0.169619	1	Previous Smoker	35324888	snpnet
Lack of Perserverance	PGS001128	upps_y_ss_lack_of_perseverance ~ PGS001128_hmPOS_GRCh38_AVG + interview_age + highest_educ + sex_at_birth + site_id_l + genetic_pc_1 + genetic_pc_2 + genetic_pc_3 + genetic_pc_4 + genetic_pc_5 + genetic_pc_6 + genetic_pc_7 + genetic_pc_8 + genetic_pc_9 + genetic_pc_10	baseline	0.0289204	0.0127115	2.27513	5225		0.000996541	0.0229388	1	Previous Smoker	35324888	snpnet
Positive Urgency	PGS001128	upps_y_ss_positive_urgency ~ PGS001128_hmPOS_GRCh38_AVG + interview_age + highest_educ + sex_at_birth + site_id_l + genetic_pc_1 + genetic_pc_2 + genetic_pc_3 + genetic_pc_4 + genetic_pc_5 + genetic_pc_6 + genetic_pc_7 + genetic_pc_8 + genetic_pc_9 + genetic_pc_10	baseline	0.0163734	0.0125269	1.30706	5225		0.000329126	0.191252	1	Previous Smoker	35324888	snpnet
Sensation Seeking	PGS001128	upps_y_ss_sensation_seeking ~ PGS001128_hmPOS_GRCh38_AVG + interview_age + highest_educ + sex_at_birth + site_id_l + genetic_pc_1 + genetic_pc_2 + genetic_pc_3 + genetic_pc_4 + genetic_pc_5 + genetic_pc_6 + genetic_pc_7 + genetic_pc_8 + genetic_pc_9 + genetic_pc_10	baseline	0.0105401	0.0142778	0.738218	5225		0.000105012	0.460415	1	Previous Smoker	35324888	snpnet
Negative Urgency	PGS003372	upps_y_ss_negative_urgency ~ PGS003372_hmPOS_GRCh38_AVG + interview_age + highest_educ + sex_at_birth + site_id_l + genetic_pc_1 + genetic_pc_2 + genetic_pc_3 + genetic_pc_4 + genetic_pc_5 + genetic_pc_6 + genetic_pc_7 + genetic_pc_8 + genetic_pc_9 + genetic_pc_10	baseline	0.0379711	0.0135342	2.80556	5225		0.0015146	0.00504159	0.932695	Smoking cessation	36477530	LDpred	European:100
Lack of Planning	PGS003372	upps_y_ss_lack_of_planning ~ PGS003372_hmPOS_GRCh38_AVG + interview_age + highest_educ + sex_at_birth + site_id_l + genetic_pc_1 + genetic_pc_2 + genetic_pc_3 + genetic_pc_4 + genetic_pc_5 + genetic_pc_6 + genetic_pc_7 + genetic_pc_8 + genetic_pc_9 + genetic_pc_10	baseline	0.0261608	0.0135253	1.93421	5225		0.000720463	0.0531413	1	Smoking cessation	36477530	LDpred	European:100
Lack of Perserverance	PGS003372	upps_y_ss_lack_of_perseverance ~ PGS003372_hmPOS_GRCh38_AVG + interview_age + highest_educ + sex_at_birth + site_id_l + genetic_pc_1 + genetic_pc_2 + genetic_pc_3 + genetic_pc_4 + genetic_pc_5 + genetic_pc_6 + genetic_pc_7 + genetic_pc_8 + genetic_pc_9 + genetic_pc_10	baseline	0.0360321	0.0129577	2.78074	5225		0.00148795	0.00544312	1	Smoking cessation	36477530	LDpred	European:100
Positive Urgency	PGS003372	upps_y_ss_positive_urgency ~ PGS003372_hmPOS_GRCh38_AVG + interview_age + highest_educ + sex_at_birth + site_id_l + genetic_pc_1 + genetic_pc_2 + genetic_pc_3 + genetic_pc_4 + genetic_pc_5 + genetic_pc_6 + genetic_pc_7 + genetic_pc_8 + genetic_pc_9 + genetic_pc_10	baseline	0.0606901	0.012747	4.76113	5225		0.00434954	1.97744e-06	0.000365827	Smoking cessation	36477530	LDpred	European:100
Sensation Seeking	PGS003372	upps_y_ss_sensation_seeking ~ PGS003372_hmPOS_GRCh38_AVG + interview_age + highest_educ + sex_at_birth + site_id_l + genetic_pc_1 + genetic_pc_2 + genetic_pc_3 + genetic_pc_4 + genetic_pc_5 + genetic_pc_6 + genetic_pc_7 + genetic_pc_8 + genetic_pc_9 + genetic_pc_10	baseline	0.0412892	0.0145474	2.83825	5225		0.00155005	0.00455374	0.842442	Smoking cessation	36477530	LDpred	European:100
Negative Urgency	PGS003360	upps_y_ss_negative_urgency ~ PGS003360_hmPOS_GRCh38_AVG + interview_age + highest_educ + sex_at_birth + site_id_l + genetic_pc_1 + genetic_pc_2 + genetic_pc_3 + genetic_pc_4 + genetic_pc_5 + genetic_pc_6 + genetic_pc_7 + genetic_pc_8 + genetic_pc_9 + genetic_pc_10	baseline	0.0480905	0.0133318	3.60719	5225		0.00250131	0.000312439	0.0578012	Smoking initiation	36477530	LDpred	European:100
Lack of Planning	PGS003360	upps_y_ss_lack_of_planning ~ PGS003360_hmPOS_GRCh38_AVG + interview_age + highest_educ + sex_at_birth + site_id_l + genetic_pc_1 + genetic_pc_2 + genetic_pc_3 + genetic_pc_4 + genetic_pc_5 + genetic_pc_6 + genetic_pc_7 + genetic_pc_8 + genetic_pc_9 + genetic_pc_10	baseline	0.0483685	0.0133175	3.63195	5225		0.00253567	0.000284005	0.052541	Smoking initiation	36477530	LDpred	European:100
Lack of Perserverance	PGS003360	upps_y_ss_lack_of_perseverance ~ PGS003360_hmPOS_GRCh38_AVG + interview_age + highest_educ + sex_at_birth + site_id_l + genetic_pc_1 + genetic_pc_2 + genetic_pc_3 + genetic_pc_4 + genetic_pc_5 + genetic_pc_6 + genetic_pc_7 + genetic_pc_8 + genetic_pc_9 + genetic_pc_10	baseline	0.0578186	0.0127546	4.53317	5225		0.00394461	5.94113e-06	0.00109911	Smoking initiation	36477530	LDpred	European:100
Positive Urgency	PGS003360	upps_y_ss_positive_urgency ~ PGS003360_hmPOS_GRCh38_AVG + interview_age + highest_educ + sex_at_birth + site_id_l + genetic_pc_1 + genetic_pc_2 + genetic_pc_3 + genetic_pc_4 + genetic_pc_5 + genetic_pc_6 + genetic_pc_7 + genetic_pc_8 + genetic_pc_9 + genetic_pc_10	baseline	0.0789162	0.0125422	6.29204	5225		0.00757178	3.39049e-10	6.2724e-08	Smoking initiation	36477530	LDpred	European:100
Sensation Seeking	PGS003360	upps_y_ss_sensation_seeking ~ PGS003360_hmPOS_GRCh38_AVG + interview_age + highest_educ + sex_at_birth + site_id_l + genetic_pc_1 + genetic_pc_2 + genetic_pc_3 + genetic_pc_4 + genetic_pc_5 + genetic_pc_6 + genetic_pc_7 + genetic_pc_8 + genetic_pc_9 + genetic_pc_10	baseline	0.0653367	0.0143194	4.56281	5225		0.00399615	5.16371e-06	0.000955287	Smoking initiation	36477530	LDpred	European:100
Negative Urgency	PGS002348	upps_y_ss_negative_urgency ~ PGS002348_hmPOS_GRCh38_AVG + interview_age + highest_educ + sex_at_birth + site_id_l + genetic_pc_1 + genetic_pc_2 + genetic_pc_3 + genetic_pc_4 + genetic_pc_5 + genetic_pc_6 + genetic_pc_7 + genetic_pc_8 + genetic_pc_9 + genetic_pc_10	baseline	0.0676649	0.0133445	5.07061	5225		0.00493049	4.10326e-07	7.59103e-05	Smoking status	35393596	BOLT-LMM	European:100
Lack of Planning	PGS002348	upps_y_ss_lack_of_planning ~ PGS002348_hmPOS_GRCh38_AVG + interview_age + highest_educ + sex_at_birth + site_id_l + genetic_pc_1 + genetic_pc_2 + genetic_pc_3 + genetic_pc_4 + genetic_pc_5 + genetic_pc_6 + genetic_pc_7 + genetic_pc_8 + genetic_pc_9 + genetic_pc_10	baseline	0.0564825	0.0133404	4.23395	5225		0.00344279	2.33592e-05	0.00432145	Smoking status	35393596	BOLT-LMM	European:100
Lack of Perserverance	PGS002348	upps_y_ss_lack_of_perseverance ~ PGS002348_hmPOS_GRCh38_AVG + interview_age + highest_educ + sex_at_birth + site_id_l + genetic_pc_1 + genetic_pc_2 + genetic_pc_3 + genetic_pc_4 + genetic_pc_5 + genetic_pc_6 + genetic_pc_7 + genetic_pc_8 + genetic_pc_9 + genetic_pc_10	baseline	0.0652126	0.0127755	5.10449	5225		0.00499626	3.43533e-07	6.35536e-05	Smoking status	35393596	BOLT-LMM	European:100
Positive Urgency	PGS002348	upps_y_ss_positive_urgency ~ PGS002348_hmPOS_GRCh38_AVG + interview_age + highest_educ + sex_at_birth + site_id_l + genetic_pc_1 + genetic_pc_2 + genetic_pc_3 + genetic_pc_4 + genetic_pc_5 + genetic_pc_6 + genetic_pc_7 + genetic_pc_8 + genetic_pc_9 + genetic_pc_10	baseline	0.097423	0.0125447	7.76609	5225		0.0114895	9.68726e-15	1.79214e-12	Smoking status	35393596	BOLT-LMM	European:100
Sensation Seeking	PGS002348	upps_y_ss_sensation_seeking ~ PGS002348_hmPOS_GRCh38_AVG + interview_age + highest_educ + sex_at_birth + site_id_l + genetic_pc_1 + genetic_pc_2 + genetic_pc_3 + genetic_pc_4 + genetic_pc_5 + genetic_pc_6 + genetic_pc_7 + genetic_pc_8 + genetic_pc_9 + genetic_pc_10	baseline	0.0726644	0.0143438	5.06589	5225		0.00492136	4.20581e-07	7.78075e-05	Smoking status	35393596	BOLT-LMM	European:100
Negative Urgency	PGS001129	upps_y_ss_negative_urgency ~ PGS001129_hmPOS_GRCh38_AVG + interview_age + highest_educ + sex_at_birth + site_id_l + genetic_pc_1 + genetic_pc_2 + genetic_pc_3 + genetic_pc_4 + genetic_pc_5 + genetic_pc_6 + genetic_pc_7 + genetic_pc_8 + genetic_pc_9 + genetic_pc_10	baseline	0.0219616	0.0132983	1.65146	5225		0.000525321	0.0987051	1	Smoking status (ever vs never smokers)	35324888	snpnet
Lack of Planning	PGS001129	upps_y_ss_lack_of_planning ~ PGS001129_hmPOS_GRCh38_AVG + interview_age + highest_educ + sex_at_birth + site_id_l + genetic_pc_1 + genetic_pc_2 + genetic_pc_3 + genetic_pc_4 + genetic_pc_5 + genetic_pc_6 + genetic_pc_7 + genetic_pc_8 + genetic_pc_9 + genetic_pc_10	baseline	0.00581876	0.0132875	0.437913	5225		3.69552e-05	0.661468	1	Smoking status (ever vs never smokers)	35324888	snpnet
Lack of Perserverance	PGS001129	upps_y_ss_lack_of_perseverance ~ PGS001129_hmPOS_GRCh38_AVG + interview_age + highest_educ + sex_at_birth + site_id_l + genetic_pc_1 + genetic_pc_2 + genetic_pc_3 + genetic_pc_4 + genetic_pc_5 + genetic_pc_6 + genetic_pc_7 + genetic_pc_8 + genetic_pc_9 + genetic_pc_10	baseline	0.00111412	0.012735	0.0874843	5225		1.47494e-06	0.93029	1	Smoking status (ever vs never smokers)	35324888	snpnet
Positive Urgency	PGS001129	upps_y_ss_positive_urgency ~ PGS001129_hmPOS_GRCh38_AVG + interview_age + highest_educ + sex_at_birth + site_id_l + genetic_pc_1 + genetic_pc_2 + genetic_pc_3 + genetic_pc_4 + genetic_pc_5 + genetic_pc_6 + genetic_pc_7 + genetic_pc_8 + genetic_pc_9 + genetic_pc_10	baseline	0.0270418	0.0125403	2.15639	5225		0.000895328	0.031099	1	Smoking status (ever vs never smokers)	35324888	snpnet
Sensation Seeking	PGS001129	upps_y_ss_sensation_seeking ~ PGS001129_hmPOS_GRCh38_AVG + interview_age + highest_educ + sex_at_birth + site_id_l + genetic_pc_1 + genetic_pc_2 + genetic_pc_3 + genetic_pc_4 + genetic_pc_5 + genetic_pc_6 + genetic_pc_7 + genetic_pc_8 + genetic_pc_9 + genetic_pc_10	baseline	0.0221462	0.0142945	1.54928	5225		0.000462352	0.121376	1	Smoking status (ever vs never smokers)	35324888	snpnet
Negative Urgency	PGS001532	upps_y_ss_negative_urgency ~ PGS001532_hmPOS_GRCh38_AVG + interview_age + highest_educ + sex_at_birth + site_id_l + genetic_pc_1 + genetic_pc_2 + genetic_pc_3 + genetic_pc_4 + genetic_pc_5 + genetic_pc_6 + genetic_pc_7 + genetic_pc_8 + genetic_pc_9 + genetic_pc_10	baseline	-0.00370301	0.0132297	-0.279902	5225		1.50981e-05	0.779564	1	Time from waking to first cigarette	35324888	snpnet
Lack of Planning	PGS001532	upps_y_ss_lack_of_planning ~ PGS001532_hmPOS_GRCh38_AVG + interview_age + highest_educ + sex_at_birth + site_id_l + genetic_pc_1 + genetic_pc_2 + genetic_pc_3 + genetic_pc_4 + genetic_pc_5 + genetic_pc_6 + genetic_pc_7 + genetic_pc_8 + genetic_pc_9 + genetic_pc_10	baseline	0.00833716	0.0132153	0.630873	5225		7.6695e-05	0.528151	1	Time from waking to first cigarette	35324888	snpnet
Lack of Perserverance	PGS001532	upps_y_ss_lack_of_perseverance ~ PGS001532_hmPOS_GRCh38_AVG + interview_age + highest_educ + sex_at_birth + site_id_l + genetic_pc_1 + genetic_pc_2 + genetic_pc_3 + genetic_pc_4 + genetic_pc_5 + genetic_pc_6 + genetic_pc_7 + genetic_pc_8 + genetic_pc_9 + genetic_pc_10	baseline	-0.000439839	0.0126661	-0.0347257	5225		2.3239e-07	0.9723	1	Time from waking to first cigarette	35324888	snpnet
Positive Urgency	PGS001532	upps_y_ss_positive_urgency ~ PGS001532_hmPOS_GRCh38_AVG + interview_age + highest_educ + sex_at_birth + site_id_l + genetic_pc_1 + genetic_pc_2 + genetic_pc_3 + genetic_pc_4 + genetic_pc_5 + genetic_pc_6 + genetic_pc_7 + genetic_pc_8 + genetic_pc_9 + genetic_pc_10	baseline	0.0130882	0.0124767	1.04901	5225		0.000212024	0.294222	1	Time from waking to first cigarette	35324888	snpnet
Sensation Seeking	PGS001532	upps_y_ss_sensation_seeking ~ PGS001532_hmPOS_GRCh38_AVG + interview_age + highest_educ + sex_at_birth + site_id_l + genetic_pc_1 + genetic_pc_2 + genetic_pc_3 + genetic_pc_4 + genetic_pc_5 + genetic_pc_6 + genetic_pc_7 + genetic_pc_8 + genetic_pc_9 + genetic_pc_10	baseline	0.010526	0.0142197	0.740241	5225		0.000105589	0.459187	1	Time from waking to first cigarette	35324888	snpnet
Negative Urgency	PGS002037	upps_y_ss_negative_urgency ~ PGS002037_hmPOS_GRCh38_AVG + interview_age + highest_educ + sex_at_birth + site_id_l + genetic_pc_1 + genetic_pc_2 + genetic_pc_3 + genetic_pc_4 + genetic_pc_5 + genetic_pc_6 + genetic_pc_7 + genetic_pc_8 + genetic_pc_9 + genetic_pc_10	baseline	0.0535146	0.013399	3.99392	5225		0.00306466	6.58881e-05	0.0121893	Tobacco use disorder	34995502	LDpred2 (bigsnpr)
Lack of Planning	PGS002037	upps_y_ss_lack_of_planning ~ PGS002037_hmPOS_GRCh38_AVG + interview_age + highest_educ + sex_at_birth + site_id_l + genetic_pc_1 + genetic_pc_2 + genetic_pc_3 + genetic_pc_4 + genetic_pc_5 + genetic_pc_6 + genetic_pc_7 + genetic_pc_8 + genetic_pc_9 + genetic_pc_10	baseline	0.0650955	0.0133749	4.86698	5225		0.0045442	1.16672e-06	0.000215843	Tobacco use disorder	34995502	LDpred2 (bigsnpr)
Lack of Perserverance	PGS002037	upps_y_ss_lack_of_perseverance ~ PGS002037_hmPOS_GRCh38_AVG + interview_age + highest_educ + sex_at_birth + site_id_l + genetic_pc_1 + genetic_pc_2 + genetic_pc_3 + genetic_pc_4 + genetic_pc_5 + genetic_pc_6 + genetic_pc_7 + genetic_pc_8 + genetic_pc_9 + genetic_pc_10	baseline	0.0816871	0.0127977	6.38296	5225		0.00779047	1.88812e-10	3.49303e-08	Tobacco use disorder	34995502	LDpred2 (bigsnpr)
Positive Urgency	PGS002037	upps_y_ss_positive_urgency ~ PGS002037_hmPOS_GRCh38_AVG + interview_age + highest_educ + sex_at_birth + site_id_l + genetic_pc_1 + genetic_pc_2 + genetic_pc_3 + genetic_pc_4 + genetic_pc_5 + genetic_pc_6 + genetic_pc_7 + genetic_pc_8 + genetic_pc_9 + genetic_pc_10	baseline	0.0728492	0.0126165	5.7741	5225		0.00638416	8.18611e-09	1.51443e-06	Tobacco use disorder	34995502	LDpred2 (bigsnpr)
Sensation Seeking	PGS002037	upps_y_ss_sensation_seeking ~ PGS002037_hmPOS_GRCh38_AVG + interview_age + highest_educ + sex_at_birth + site_id_l + genetic_pc_1 + genetic_pc_2 + genetic_pc_3 + genetic_pc_4 + genetic_pc_5 + genetic_pc_6 + genetic_pc_7 + genetic_pc_8 + genetic_pc_9 + genetic_pc_10	baseline	0.0369764	0.0144153	2.56507	5225		0.00126638	0.0103433	1	Tobacco use disorder	34995502	LDpred2 (bigsnpr)
Negative Urgency	PGS002839	upps_y_ss_negative_urgency ~ PGS002839_hmPOS_GRCh38_AVG + interview_age + highest_educ + sex_at_birth + site_id_l + genetic_pc_1 + genetic_pc_2 + genetic_pc_3 + genetic_pc_4 + genetic_pc_5 + genetic_pc_6 + genetic_pc_7 + genetic_pc_8 + genetic_pc_9 + genetic_pc_10	second_year	0.0301866	0.0131345	2.29828	5150		0.0010316	0.0215863	1	Alcohol consumption	36152628	PRS-CS	European:100
Lack of Planning	PGS002839	upps_y_ss_lack_of_planning ~ PGS002839_hmPOS_GRCh38_AVG + interview_age + highest_educ + sex_at_birth + site_id_l + genetic_pc_1 + genetic_pc_2 + genetic_pc_3 + genetic_pc_4 + genetic_pc_5 + genetic_pc_6 + genetic_pc_7 + genetic_pc_8 + genetic_pc_9 + genetic_pc_10	second_year	0.0566718	0.0133386	4.24871	5150		0.00351672	2.18828e-05	0.00404832	Alcohol consumption	36152628	PRS-CS	European:100
Lack of Perserverance	PGS002839	upps_y_ss_lack_of_perseverance ~ PGS002839_hmPOS_GRCh38_AVG + interview_age + highest_educ + sex_at_birth + site_id_l + genetic_pc_1 + genetic_pc_2 + genetic_pc_3 + genetic_pc_4 + genetic_pc_5 + genetic_pc_6 + genetic_pc_7 + genetic_pc_8 + genetic_pc_9 + genetic_pc_10	second_year	0.0403601	0.0125047	3.22759	5150		0.00203248	0.00125626	0.232407	Alcohol consumption	36152628	PRS-CS	European:100
Positive Urgency	PGS002839	upps_y_ss_positive_urgency ~ PGS002839_hmPOS_GRCh38_AVG + interview_age + highest_educ + sex_at_birth + site_id_l + genetic_pc_1 + genetic_pc_2 + genetic_pc_3 + genetic_pc_4 + genetic_pc_5 + genetic_pc_6 + genetic_pc_7 + genetic_pc_8 + genetic_pc_9 + genetic_pc_10	second_year	0.00910248	0.012015	0.757592	5150		0.000112196	0.44873	1	Alcohol consumption	36152628	PRS-CS	European:100
Sensation Seeking	PGS002839	upps_y_ss_sensation_seeking ~ PGS002839_hmPOS_GRCh38_AVG + interview_age + highest_educ + sex_at_birth + site_id_l + genetic_pc_1 + genetic_pc_2 + genetic_pc_3 + genetic_pc_4 + genetic_pc_5 + genetic_pc_6 + genetic_pc_7 + genetic_pc_8 + genetic_pc_9 + genetic_pc_10	second_year	0.0632224	0.014083	4.48929	5151		0.00392389	7.30321e-06	0.00135109	Alcohol consumption	36152628	PRS-CS	European:100
Negative Urgency	PGS000203	upps_y_ss_negative_urgency ~ PGS000203_hmPOS_GRCh38_AVG + interview_age + highest_educ + sex_at_birth + site_id_l + genetic_pc_1 + genetic_pc_2 + genetic_pc_3 + genetic_pc_4 + genetic_pc_5 + genetic_pc_6 + genetic_pc_7 + genetic_pc_8 + genetic_pc_9 + genetic_pc_10	second_year	0.0281862	0.0131513	2.14322	5150		0.000897221	0.0321422	1	Alcohol consumption (drinks per week)	32555147	PRS-CS	European:100
Lack of Planning	PGS000203	upps_y_ss_lack_of_planning ~ PGS000203_hmPOS_GRCh38_AVG + interview_age + highest_educ + sex_at_birth + site_id_l + genetic_pc_1 + genetic_pc_2 + genetic_pc_3 + genetic_pc_4 + genetic_pc_5 + genetic_pc_6 + genetic_pc_7 + genetic_pc_8 + genetic_pc_9 + genetic_pc_10	second_year	0.0574634	0.0133542	4.30302	5150		0.00360688	1.71631e-05	0.00317517	Alcohol consumption (drinks per week)	32555147	PRS-CS	European:100
Lack of Perserverance	PGS000203	upps_y_ss_lack_of_perseverance ~ PGS000203_hmPOS_GRCh38_AVG + interview_age + highest_educ + sex_at_birth + site_id_l + genetic_pc_1 + genetic_pc_2 + genetic_pc_3 + genetic_pc_4 + genetic_pc_5 + genetic_pc_6 + genetic_pc_7 + genetic_pc_8 + genetic_pc_9 + genetic_pc_10	second_year	0.0404839	0.0125199	3.23357	5150		0.00204001	0.00123029	0.227604	Alcohol consumption (drinks per week)	32555147	PRS-CS	European:100
Positive Urgency	PGS000203	upps_y_ss_positive_urgency ~ PGS000203_hmPOS_GRCh38_AVG + interview_age + highest_educ + sex_at_birth + site_id_l + genetic_pc_1 + genetic_pc_2 + genetic_pc_3 + genetic_pc_4 + genetic_pc_5 + genetic_pc_6 + genetic_pc_7 + genetic_pc_8 + genetic_pc_9 + genetic_pc_10	second_year	0.0111283	0.0120293	0.925102	5150		0.000167286	0.354957	1	Alcohol consumption (drinks per week)	32555147	PRS-CS	European:100
Sensation Seeking	PGS000203	upps_y_ss_sensation_seeking ~ PGS000203_hmPOS_GRCh38_AVG + interview_age + highest_educ + sex_at_birth + site_id_l + genetic_pc_1 + genetic_pc_2 + genetic_pc_3 + genetic_pc_4 + genetic_pc_5 + genetic_pc_6 + genetic_pc_7 + genetic_pc_8 + genetic_pc_9 + genetic_pc_10	second_year	0.0616372	0.0140994	4.37161	5151		0.00372163	1.25777e-05	0.00232688	Alcohol consumption (drinks per week)	32555147	PRS-CS	European:100
Negative Urgency	PGS002115	upps_y_ss_negative_urgency ~ PGS002115_hmPOS_GRCh38_AVG + interview_age + highest_educ + sex_at_birth + site_id_l + genetic_pc_1 + genetic_pc_2 + genetic_pc_3 + genetic_pc_4 + genetic_pc_5 + genetic_pc_6 + genetic_pc_7 + genetic_pc_8 + genetic_pc_9 + genetic_pc_10	second_year	0.00928368	0.0131765	0.704562	5150		9.70399e-05	0.481115	1	Alcohol drinker status	34995502	LDpred2 (bigsnpr)
Lack of Planning	PGS002115	upps_y_ss_lack_of_planning ~ PGS002115_hmPOS_GRCh38_AVG + interview_age + highest_educ + sex_at_birth + site_id_l + genetic_pc_1 + genetic_pc_2 + genetic_pc_3 + genetic_pc_4 + genetic_pc_5 + genetic_pc_6 + genetic_pc_7 + genetic_pc_8 + genetic_pc_9 + genetic_pc_10	second_year	-0.00351823	0.0133985	-0.262583	5150		1.34798e-05	0.792882	1	Alcohol drinker status	34995502	LDpred2 (bigsnpr)
Lack of Perserverance	PGS002115	upps_y_ss_lack_of_perseverance ~ PGS002115_hmPOS_GRCh38_AVG + interview_age + highest_educ + sex_at_birth + site_id_l + genetic_pc_1 + genetic_pc_2 + genetic_pc_3 + genetic_pc_4 + genetic_pc_5 + genetic_pc_6 + genetic_pc_7 + genetic_pc_8 + genetic_pc_9 + genetic_pc_10	second_year	-0.00317226	0.0125516	-0.252738	5150		1.24879e-05	0.800481	1	Alcohol drinker status	34995502	LDpred2 (bigsnpr)
Positive Urgency	PGS002115	upps_y_ss_positive_urgency ~ PGS002115_hmPOS_GRCh38_AVG + interview_age + highest_educ + sex_at_birth + site_id_l + genetic_pc_1 + genetic_pc_2 + genetic_pc_3 + genetic_pc_4 + genetic_pc_5 + genetic_pc_6 + genetic_pc_7 + genetic_pc_8 + genetic_pc_9 + genetic_pc_10	second_year	0.00136578	0.0120485	0.113357	5150		2.51217e-06	0.909752	1	Alcohol drinker status	34995502	LDpred2 (bigsnpr)
Sensation Seeking	PGS002115	upps_y_ss_sensation_seeking ~ PGS002115_hmPOS_GRCh38_AVG + interview_age + highest_educ + sex_at_birth + site_id_l + genetic_pc_1 + genetic_pc_2 + genetic_pc_3 + genetic_pc_4 + genetic_pc_5 + genetic_pc_6 + genetic_pc_7 + genetic_pc_8 + genetic_pc_9 + genetic_pc_10	second_year	0.0217148	0.0141475	1.53488	5151		0.000460278	0.124874	1	Alcohol drinker status	34995502	LDpred2 (bigsnpr)
Negative Urgency	PGS002152	upps_y_ss_negative_urgency ~ PGS002152_hmPOS_GRCh38_AVG + interview_age + highest_educ + sex_at_birth + site_id_l + genetic_pc_1 + genetic_pc_2 + genetic_pc_3 + genetic_pc_4 + genetic_pc_5 + genetic_pc_6 + genetic_pc_7 + genetic_pc_8 + genetic_pc_9 + genetic_pc_10	second_year	-0.0183663	0.0131762	-1.3939	5150		0.000379712	0.163408	1	Alcohol intake frequency	34995502	LDpred2 (bigsnpr)
Lack of Planning	PGS002152	upps_y_ss_lack_of_planning ~ PGS002152_hmPOS_GRCh38_AVG + interview_age + highest_educ + sex_at_birth + site_id_l + genetic_pc_1 + genetic_pc_2 + genetic_pc_3 + genetic_pc_4 + genetic_pc_5 + genetic_pc_6 + genetic_pc_7 + genetic_pc_8 + genetic_pc_9 + genetic_pc_10	second_year	-0.0116207	0.0133992	-0.867274	5150		0.000147029	0.385833	1	Alcohol intake frequency	34995502	LDpred2 (bigsnpr)
Lack of Perserverance	PGS002152	upps_y_ss_lack_of_perseverance ~ PGS002152_hmPOS_GRCh38_AVG + interview_age + highest_educ + sex_at_birth + site_id_l + genetic_pc_1 + genetic_pc_2 + genetic_pc_3 + genetic_pc_4 + genetic_pc_5 + genetic_pc_6 + genetic_pc_7 + genetic_pc_8 + genetic_pc_9 + genetic_pc_10	second_year	0.0144508	0.0125515	1.15133	5150		0.000259083	0.249652	1	Alcohol intake frequency	34995502	LDpred2 (bigsnpr)
Positive Urgency	PGS002152	upps_y_ss_positive_urgency ~ PGS002152_hmPOS_GRCh38_AVG + interview_age + highest_educ + sex_at_birth + site_id_l + genetic_pc_1 + genetic_pc_2 + genetic_pc_3 + genetic_pc_4 + genetic_pc_5 + genetic_pc_6 + genetic_pc_7 + genetic_pc_8 + genetic_pc_9 + genetic_pc_10	second_year	0.0152448	0.012048	1.26534	5150		0.00031292	0.205807	1	Alcohol intake frequency	34995502	LDpred2 (bigsnpr)
Sensation Seeking	PGS002152	upps_y_ss_sensation_seeking ~ PGS002152_hmPOS_GRCh38_AVG + interview_age + highest_educ + sex_at_birth + site_id_l + genetic_pc_1 + genetic_pc_2 + genetic_pc_3 + genetic_pc_4 + genetic_pc_5 + genetic_pc_6 + genetic_pc_7 + genetic_pc_8 + genetic_pc_9 + genetic_pc_10	second_year	-0.0522941	0.0141315	-3.70053	5151		0.00266953	0.000217414	0.0402216	Alcohol intake frequency	34995502	LDpred2 (bigsnpr)
Negative Urgency	PGS002738	upps_y_ss_negative_urgency ~ PGS002738_hmPOS_GRCh38_AVG + interview_age + highest_educ + sex_at_birth + site_id_l + genetic_pc_1 + genetic_pc_2 + genetic_pc_3 + genetic_pc_4 + genetic_pc_5 + genetic_pc_6 + genetic_pc_7 + genetic_pc_8 + genetic_pc_9 + genetic_pc_10	second_year	0.0340418	0.0131678	2.58524	5150		0.00130493	0.00975867	1	Alcohol use disorder	35267208	PRS-CS	European:81.7|African:14.3|Hispanic or Latin American:3.6|East Asian:0.3|South Asian:0.05
Lack of Planning	PGS002738	upps_y_ss_lack_of_planning ~ PGS002738_hmPOS_GRCh38_AVG + interview_age + highest_educ + sex_at_birth + site_id_l + genetic_pc_1 + genetic_pc_2 + genetic_pc_3 + genetic_pc_4 + genetic_pc_5 + genetic_pc_6 + genetic_pc_7 + genetic_pc_8 + genetic_pc_9 + genetic_pc_10	second_year	0.0262206	0.0133928	1.95781	5150		0.000748804	0.0503071	1	Alcohol use disorder	35267208	PRS-CS	European:81.7|African:14.3|Hispanic or Latin American:3.6|East Asian:0.3|South Asian:0.05
Lack of Perserverance	PGS002738	upps_y_ss_lack_of_perseverance ~ PGS002738_hmPOS_GRCh38_AVG + interview_age + highest_educ + sex_at_birth + site_id_l + genetic_pc_1 + genetic_pc_2 + genetic_pc_3 + genetic_pc_4 + genetic_pc_5 + genetic_pc_6 + genetic_pc_7 + genetic_pc_8 + genetic_pc_9 + genetic_pc_10	second_year	0.0325762	0.0125427	2.59723	5150		0.00131705	0.00942483	1	Alcohol use disorder	35267208	PRS-CS	European:81.7|African:14.3|Hispanic or Latin American:3.6|East Asian:0.3|South Asian:0.05
Positive Urgency	PGS002738	upps_y_ss_positive_urgency ~ PGS002738_hmPOS_GRCh38_AVG + interview_age + highest_educ + sex_at_birth + site_id_l + genetic_pc_1 + genetic_pc_2 + genetic_pc_3 + genetic_pc_4 + genetic_pc_5 + genetic_pc_6 + genetic_pc_7 + genetic_pc_8 + genetic_pc_9 + genetic_pc_10	second_year	0.012453	0.0120466	1.03373	5150		0.000208873	0.301309	1	Alcohol use disorder	35267208	PRS-CS	European:81.7|African:14.3|Hispanic or Latin American:3.6|East Asian:0.3|South Asian:0.05
Sensation Seeking	PGS002738	upps_y_ss_sensation_seeking ~ PGS002738_hmPOS_GRCh38_AVG + interview_age + highest_educ + sex_at_birth + site_id_l + genetic_pc_1 + genetic_pc_2 + genetic_pc_3 + genetic_pc_4 + genetic_pc_5 + genetic_pc_6 + genetic_pc_7 + genetic_pc_8 + genetic_pc_9 + genetic_pc_10	second_year	0.025094	0.0141455	1.77399	5151		0.000614759	0.0761242	1	Alcohol use disorder	35267208	PRS-CS	European:81.7|African:14.3|Hispanic or Latin American:3.6|East Asian:0.3|South Asian:0.05
Negative Urgency	PGS001088	upps_y_ss_negative_urgency ~ PGS001088_hmPOS_GRCh38_AVG + interview_age + highest_educ + sex_at_birth + site_id_l + genetic_pc_1 + genetic_pc_2 + genetic_pc_3 + genetic_pc_4 + genetic_pc_5 + genetic_pc_6 + genetic_pc_7 + genetic_pc_8 + genetic_pc_9 + genetic_pc_10	second_year	0.0193956	0.0133212	1.456	5150		0.000414282	0.145454	1	Average weekly alcohol consumption (beer and cider)	35324888	snpnet
Lack of Planning	PGS001088	upps_y_ss_lack_of_planning ~ PGS001088_hmPOS_GRCh38_AVG + interview_age + highest_educ + sex_at_birth + site_id_l + genetic_pc_1 + genetic_pc_2 + genetic_pc_3 + genetic_pc_4 + genetic_pc_5 + genetic_pc_6 + genetic_pc_7 + genetic_pc_8 + genetic_pc_9 + genetic_pc_10	second_year	0.0202598	0.0135449	1.49575	5150		0.000437201	0.134781	1	Average weekly alcohol consumption (beer and cider)	35324888	snpnet
Lack of Perserverance	PGS001088	upps_y_ss_lack_of_perseverance ~ PGS001088_hmPOS_GRCh38_AVG + interview_age + highest_educ + sex_at_birth + site_id_l + genetic_pc_1 + genetic_pc_2 + genetic_pc_3 + genetic_pc_4 + genetic_pc_5 + genetic_pc_6 + genetic_pc_7 + genetic_pc_8 + genetic_pc_9 + genetic_pc_10	second_year	0.0302018	0.0126844	2.38101	5150		0.00110712	0.0173017	1	Average weekly alcohol consumption (beer and cider)	35324888	snpnet
Positive Urgency	PGS001088	upps_y_ss_positive_urgency ~ PGS001088_hmPOS_GRCh38_AVG + interview_age + highest_educ + sex_at_birth + site_id_l + genetic_pc_1 + genetic_pc_2 + genetic_pc_3 + genetic_pc_4 + genetic_pc_5 + genetic_pc_6 + genetic_pc_7 + genetic_pc_8 + genetic_pc_9 + genetic_pc_10	second_year	0.0357304	0.0121725	2.93535	5150		0.00168168	0.00334658	0.619118	Average weekly alcohol consumption (beer and cider)	35324888	snpnet
Sensation Seeking	PGS001088	upps_y_ss_sensation_seeking ~ PGS001088_hmPOS_GRCh38_AVG + interview_age + highest_educ + sex_at_birth + site_id_l + genetic_pc_1 + genetic_pc_2 + genetic_pc_3 + genetic_pc_4 + genetic_pc_5 + genetic_pc_6 + genetic_pc_7 + genetic_pc_8 + genetic_pc_9 + genetic_pc_10	second_year	0.00195216	0.0143081	0.136437	5151		3.63858e-06	0.891481	1	Average weekly alcohol consumption (beer and cider)	35324888	snpnet
Negative Urgency	PGS002913	upps_y_ss_negative_urgency ~ PGS002913_hmPOS_GRCh38_AVG + interview_age + highest_educ + sex_at_birth + site_id_l + genetic_pc_1 + genetic_pc_2 + genetic_pc_3 + genetic_pc_4 + genetic_pc_5 + genetic_pc_6 + genetic_pc_7 + genetic_pc_8 + genetic_pc_9 + genetic_pc_10	second_year	-0.00996323	0.0131745	-0.756251	5150		0.000111799	0.449534	1	Drinking Status	36152628	PRS-CS	European:100
Lack of Planning	PGS002913	upps_y_ss_lack_of_planning ~ PGS002913_hmPOS_GRCh38_AVG + interview_age + highest_educ + sex_at_birth + site_id_l + genetic_pc_1 + genetic_pc_2 + genetic_pc_3 + genetic_pc_4 + genetic_pc_5 + genetic_pc_6 + genetic_pc_7 + genetic_pc_8 + genetic_pc_9 + genetic_pc_10	second_year	-0.0113374	0.0133957	-0.84634	5150		0.000140018	0.397403	1	Drinking Status	36152628	PRS-CS	European:100
Lack of Perserverance	PGS002913	upps_y_ss_lack_of_perseverance ~ PGS002913_hmPOS_GRCh38_AVG + interview_age + highest_educ + sex_at_birth + site_id_l + genetic_pc_1 + genetic_pc_2 + genetic_pc_3 + genetic_pc_4 + genetic_pc_5 + genetic_pc_6 + genetic_pc_7 + genetic_pc_8 + genetic_pc_9 + genetic_pc_10	second_year	-0.02254	0.0125459	-1.79661	5150		0.000630648	0.072457	1	Drinking Status	36152628	PRS-CS	European:100
Positive Urgency	PGS002913	upps_y_ss_positive_urgency ~ PGS002913_hmPOS_GRCh38_AVG + interview_age + highest_educ + sex_at_birth + site_id_l + genetic_pc_1 + genetic_pc_2 + genetic_pc_3 + genetic_pc_4 + genetic_pc_5 + genetic_pc_6 + genetic_pc_7 + genetic_pc_8 + genetic_pc_9 + genetic_pc_10	second_year	-0.0214376	0.012043	-1.78008	5150		0.000619104	0.0751225	1	Drinking Status	36152628	PRS-CS	European:100
Sensation Seeking	PGS002913	upps_y_ss_sensation_seeking ~ PGS002913_hmPOS_GRCh38_AVG + interview_age + highest_educ + sex_at_birth + site_id_l + genetic_pc_1 + genetic_pc_2 + genetic_pc_3 + genetic_pc_4 + genetic_pc_5 + genetic_pc_6 + genetic_pc_7 + genetic_pc_8 + genetic_pc_9 + genetic_pc_10	second_year	0.00395893	0.0141479	0.279824	5151		1.5305e-05	0.779624	1	Drinking Status	36152628	PRS-CS	European:100
Negative Urgency	PGS003376	upps_y_ss_negative_urgency ~ PGS003376_hmPOS_GRCh38_AVG + interview_age + highest_educ + sex_at_birth + site_id_l + genetic_pc_1 + genetic_pc_2 + genetic_pc_3 + genetic_pc_4 + genetic_pc_5 + genetic_pc_6 + genetic_pc_7 + genetic_pc_8 + genetic_pc_9 + genetic_pc_10	second_year	0.0145735	0.0131461	1.10858	5150		0.000240205	0.267664	1	Drinks per week	36477530	LDpred	European:100
Lack of Planning	PGS003376	upps_y_ss_lack_of_planning ~ PGS003376_hmPOS_GRCh38_AVG + interview_age + highest_educ + sex_at_birth + site_id_l + genetic_pc_1 + genetic_pc_2 + genetic_pc_3 + genetic_pc_4 + genetic_pc_5 + genetic_pc_6 + genetic_pc_7 + genetic_pc_8 + genetic_pc_9 + genetic_pc_10	second_year	0.0550358	0.0133465	4.12362	5150		0.00331337	3.78874e-05	0.00700918	Drinks per week	36477530	LDpred	European:100
Lack of Perserverance	PGS003376	upps_y_ss_lack_of_perseverance ~ PGS003376_hmPOS_GRCh38_AVG + interview_age + highest_educ + sex_at_birth + site_id_l + genetic_pc_1 + genetic_pc_2 + genetic_pc_3 + genetic_pc_4 + genetic_pc_5 + genetic_pc_6 + genetic_pc_7 + genetic_pc_8 + genetic_pc_9 + genetic_pc_10	second_year	0.0358804	0.0125135	2.86733	5150		0.00160476	0.00415648	0.768949	Drinks per week	36477530	LDpred	European:100
Positive Urgency	PGS003376	upps_y_ss_positive_urgency ~ PGS003376_hmPOS_GRCh38_AVG + interview_age + highest_educ + sex_at_birth + site_id_l + genetic_pc_1 + genetic_pc_2 + genetic_pc_3 + genetic_pc_4 + genetic_pc_5 + genetic_pc_6 + genetic_pc_7 + genetic_pc_8 + genetic_pc_9 + genetic_pc_10	second_year	0.00729508	0.0120211	0.606855	5150		7.19934e-05	0.543974	1	Drinks per week	36477530	LDpred	European:100
Sensation Seeking	PGS003376	upps_y_ss_sensation_seeking ~ PGS003376_hmPOS_GRCh38_AVG + interview_age + highest_educ + sex_at_birth + site_id_l + genetic_pc_1 + genetic_pc_2 + genetic_pc_3 + genetic_pc_4 + genetic_pc_5 + genetic_pc_6 + genetic_pc_7 + genetic_pc_8 + genetic_pc_9 + genetic_pc_10	second_year	0.0603956	0.014093	4.2855	5151		0.00357698	1.85675e-05	0.00343498	Drinks per week	36477530	LDpred	European:100
Negative Urgency	PGS001394	upps_y_ss_negative_urgency ~ PGS001394_hmPOS_GRCh38_AVG + interview_age + highest_educ + sex_at_birth + site_id_l + genetic_pc_1 + genetic_pc_2 + genetic_pc_3 + genetic_pc_4 + genetic_pc_5 + genetic_pc_6 + genetic_pc_7 + genetic_pc_8 + genetic_pc_9 + genetic_pc_10	second_year	0.0172528	0.0132056	1.30647	5150		0.000333588	0.191451	1	Freq. of drinking alcohol	35324888	snpnet
Lack of Planning	PGS001394	upps_y_ss_lack_of_planning ~ PGS001394_hmPOS_GRCh38_AVG + interview_age + highest_educ + sex_at_birth + site_id_l + genetic_pc_1 + genetic_pc_2 + genetic_pc_3 + genetic_pc_4 + genetic_pc_5 + genetic_pc_6 + genetic_pc_7 + genetic_pc_8 + genetic_pc_9 + genetic_pc_10	second_year	0.00381835	0.0134297	0.284321	5150		1.58039e-05	0.776176	1	Freq. of drinking alcohol	35324888	snpnet
Lack of Perserverance	PGS001394	upps_y_ss_lack_of_perseverance ~ PGS001394_hmPOS_GRCh38_AVG + interview_age + highest_educ + sex_at_birth + site_id_l + genetic_pc_1 + genetic_pc_2 + genetic_pc_3 + genetic_pc_4 + genetic_pc_5 + genetic_pc_6 + genetic_pc_7 + genetic_pc_8 + genetic_pc_9 + genetic_pc_10	second_year	-0.0118888	0.0125798	-0.945069	5150		0.000174585	0.344668	1	Freq. of drinking alcohol	35324888	snpnet
Positive Urgency	PGS001394	upps_y_ss_positive_urgency ~ PGS001394_hmPOS_GRCh38_AVG + interview_age + highest_educ + sex_at_birth + site_id_l + genetic_pc_1 + genetic_pc_2 + genetic_pc_3 + genetic_pc_4 + genetic_pc_5 + genetic_pc_6 + genetic_pc_7 + genetic_pc_8 + genetic_pc_9 + genetic_pc_10	second_year	-0.000366127	0.0120766	-0.0303171	5150		1.79692e-07	0.975815	1	Freq. of drinking alcohol	35324888	snpnet
Sensation Seeking	PGS001394	upps_y_ss_sensation_seeking ~ PGS001394_hmPOS_GRCh38_AVG + interview_age + highest_educ + sex_at_birth + site_id_l + genetic_pc_1 + genetic_pc_2 + genetic_pc_3 + genetic_pc_4 + genetic_pc_5 + genetic_pc_6 + genetic_pc_7 + genetic_pc_8 + genetic_pc_9 + genetic_pc_10	second_year	0.0163318	0.0141819	1.15159	5151		0.000259153	0.249542	1	Freq. of drinking alcohol	35324888	snpnet
Negative Urgency	PGS001085	upps_y_ss_negative_urgency ~ PGS001085_hmPOS_GRCh38_AVG + interview_age + highest_educ + sex_at_birth + site_id_l + genetic_pc_1 + genetic_pc_2 + genetic_pc_3 + genetic_pc_4 + genetic_pc_5 + genetic_pc_6 + genetic_pc_7 + genetic_pc_8 + genetic_pc_9 + genetic_pc_10	second_year	0.00806667	0.0132193	0.610219	5150		7.27939e-05	0.541744	1	Increased alcohol consumption, versus 10 years ago	35324888	snpnet
Lack of Planning	PGS001085	upps_y_ss_lack_of_planning ~ PGS001085_hmPOS_GRCh38_AVG + interview_age + highest_educ + sex_at_birth + site_id_l + genetic_pc_1 + genetic_pc_2 + genetic_pc_3 + genetic_pc_4 + genetic_pc_5 + genetic_pc_6 + genetic_pc_7 + genetic_pc_8 + genetic_pc_9 + genetic_pc_10	second_year	0.0269498	0.0134367	2.00569	5150		0.000785854	0.0449415	1	Increased alcohol consumption, versus 10 years ago	35324888	snpnet
Lack of Perserverance	PGS001085	upps_y_ss_lack_of_perseverance ~ PGS001085_hmPOS_GRCh38_AVG + interview_age + highest_educ + sex_at_birth + site_id_l + genetic_pc_1 + genetic_pc_2 + genetic_pc_3 + genetic_pc_4 + genetic_pc_5 + genetic_pc_6 + genetic_pc_7 + genetic_pc_8 + genetic_pc_9 + genetic_pc_10	second_year	3.89537e-06	0.0125923	0.000309346	5150		1.87087e-11	0.999753	1	Increased alcohol consumption, versus 10 years ago	35324888	snpnet
Positive Urgency	PGS001085	upps_y_ss_positive_urgency ~ PGS001085_hmPOS_GRCh38_AVG + interview_age + highest_educ + sex_at_birth + site_id_l + genetic_pc_1 + genetic_pc_2 + genetic_pc_3 + genetic_pc_4 + genetic_pc_5 + genetic_pc_6 + genetic_pc_7 + genetic_pc_8 + genetic_pc_9 + genetic_pc_10	second_year	-0.00329578	0.0120874	-0.272662	5150		1.45344e-05	0.785124	1	Increased alcohol consumption, versus 10 years ago	35324888	snpnet
Sensation Seeking	PGS001085	upps_y_ss_sensation_seeking ~ PGS001085_hmPOS_GRCh38_AVG + interview_age + highest_educ + sex_at_birth + site_id_l + genetic_pc_1 + genetic_pc_2 + genetic_pc_3 + genetic_pc_4 + genetic_pc_5 + genetic_pc_6 + genetic_pc_7 + genetic_pc_8 + genetic_pc_9 + genetic_pc_10	second_year	0.00350772	0.0141959	0.247093	5151		1.1934e-05	0.804846	1	Increased alcohol consumption, versus 10 years ago	35324888	snpnet
Negative Urgency	PGS000202	upps_y_ss_negative_urgency ~ PGS000202_hmPOS_GRCh38_AVG + interview_age + highest_educ + sex_at_birth + site_id_l + genetic_pc_1 + genetic_pc_2 + genetic_pc_3 + genetic_pc_4 + genetic_pc_5 + genetic_pc_6 + genetic_pc_7 + genetic_pc_8 + genetic_pc_9 + genetic_pc_10	second_year	0.031859	0.0132602	2.4026	5150		0.00112727	0.0163142	1	Problematic Alcohol Use	32555147	PRS-CS	European:100
Lack of Planning	PGS000202	upps_y_ss_lack_of_planning ~ PGS000202_hmPOS_GRCh38_AVG + interview_age + highest_educ + sex_at_birth + site_id_l + genetic_pc_1 + genetic_pc_2 + genetic_pc_3 + genetic_pc_4 + genetic_pc_5 + genetic_pc_6 + genetic_pc_7 + genetic_pc_8 + genetic_pc_9 + genetic_pc_10	second_year	0.0322698	0.0134831	2.39335	5150		0.00111862	0.0167311	1	Problematic Alcohol Use	32555147	PRS-CS	European:100
Lack of Perserverance	PGS000202	upps_y_ss_lack_of_perseverance ~ PGS000202_hmPOS_GRCh38_AVG + interview_age + highest_educ + sex_at_birth + site_id_l + genetic_pc_1 + genetic_pc_2 + genetic_pc_3 + genetic_pc_4 + genetic_pc_5 + genetic_pc_6 + genetic_pc_7 + genetic_pc_8 + genetic_pc_9 + genetic_pc_10	second_year	0.0486474	0.0126195	3.85493	5150		0.00289686	0.000117183	0.0216789	Problematic Alcohol Use	32555147	PRS-CS	European:100
Positive Urgency	PGS000202	upps_y_ss_positive_urgency ~ PGS000202_hmPOS_GRCh38_AVG + interview_age + highest_educ + sex_at_birth + site_id_l + genetic_pc_1 + genetic_pc_2 + genetic_pc_3 + genetic_pc_4 + genetic_pc_5 + genetic_pc_6 + genetic_pc_7 + genetic_pc_8 + genetic_pc_9 + genetic_pc_10	second_year	0.0119066	0.0121301	0.98157	5150		0.000188328	0.326358	1	Problematic Alcohol Use	32555147	PRS-CS	European:100
Sensation Seeking	PGS000202	upps_y_ss_sensation_seeking ~ PGS000202_hmPOS_GRCh38_AVG + interview_age + highest_educ + sex_at_birth + site_id_l + genetic_pc_1 + genetic_pc_2 + genetic_pc_3 + genetic_pc_4 + genetic_pc_5 + genetic_pc_6 + genetic_pc_7 + genetic_pc_8 + genetic_pc_9 + genetic_pc_10	second_year	0.0187383	0.0142429	1.31562	5151		0.000338207	0.188361	1	Problematic Alcohol Use	32555147	PRS-CS	European:100
Negative Urgency	PGS002125	upps_y_ss_negative_urgency ~ PGS002125_hmPOS_GRCh38_AVG + interview_age + highest_educ + sex_at_birth + site_id_l + genetic_pc_1 + genetic_pc_2 + genetic_pc_3 + genetic_pc_4 + genetic_pc_5 + genetic_pc_6 + genetic_pc_7 + genetic_pc_8 + genetic_pc_9 + genetic_pc_10	second_year	0.00109806	0.0132434	0.082914	5150		1.34403e-06	0.933923	1	Ever taken cannabis	34995502	LDpred2 (bigsnpr)
Lack of Planning	PGS002125	upps_y_ss_lack_of_planning ~ PGS002125_hmPOS_GRCh38_AVG + interview_age + highest_educ + sex_at_birth + site_id_l + genetic_pc_1 + genetic_pc_2 + genetic_pc_3 + genetic_pc_4 + genetic_pc_5 + genetic_pc_6 + genetic_pc_7 + genetic_pc_8 + genetic_pc_9 + genetic_pc_10	second_year	0.00501552	0.0134658	0.372464	5150		2.71214e-05	0.709563	1	Ever taken cannabis	34995502	LDpred2 (bigsnpr)
Lack of Perserverance	PGS002125	upps_y_ss_lack_of_perseverance ~ PGS002125_hmPOS_GRCh38_AVG + interview_age + highest_educ + sex_at_birth + site_id_l + genetic_pc_1 + genetic_pc_2 + genetic_pc_3 + genetic_pc_4 + genetic_pc_5 + genetic_pc_6 + genetic_pc_7 + genetic_pc_8 + genetic_pc_9 + genetic_pc_10	second_year	0.0204409	0.0126115	1.62082	5150		0.000513334	0.105118	1	Ever taken cannabis	34995502	LDpred2 (bigsnpr)
Positive Urgency	PGS002125	upps_y_ss_positive_urgency ~ PGS002125_hmPOS_GRCh38_AVG + interview_age + highest_educ + sex_at_birth + site_id_l + genetic_pc_1 + genetic_pc_2 + genetic_pc_3 + genetic_pc_4 + genetic_pc_5 + genetic_pc_6 + genetic_pc_7 + genetic_pc_8 + genetic_pc_9 + genetic_pc_10	second_year	0.00181289	0.012109	0.149714	5150		4.38203e-06	0.880996	1	Ever taken cannabis	34995502	LDpred2 (bigsnpr)
Sensation Seeking	PGS002125	upps_y_ss_sensation_seeking ~ PGS002125_hmPOS_GRCh38_AVG + interview_age + highest_educ + sex_at_birth + site_id_l + genetic_pc_1 + genetic_pc_2 + genetic_pc_3 + genetic_pc_4 + genetic_pc_5 + genetic_pc_6 + genetic_pc_7 + genetic_pc_8 + genetic_pc_9 + genetic_pc_10	second_year	0.0114154	0.0142208	0.802725	5151		0.000125936	0.422171	1	Ever taken cannabis	34995502	LDpred2 (bigsnpr)
Negative Urgency	PGS001123	upps_y_ss_negative_urgency ~ PGS001123_hmPOS_GRCh38_AVG + interview_age + highest_educ + sex_at_birth + site_id_l + genetic_pc_1 + genetic_pc_2 + genetic_pc_3 + genetic_pc_4 + genetic_pc_5 + genetic_pc_6 + genetic_pc_7 + genetic_pc_8 + genetic_pc_9 + genetic_pc_10	second_year	0.0085417	0.013275	0.643443	5150		8.09354e-05	0.519966	1	Coffee consumption	35324888	snpnet
Lack of Planning	PGS001123	upps_y_ss_lack_of_planning ~ PGS001123_hmPOS_GRCh38_AVG + interview_age + highest_educ + sex_at_birth + site_id_l + genetic_pc_1 + genetic_pc_2 + genetic_pc_3 + genetic_pc_4 + genetic_pc_5 + genetic_pc_6 + genetic_pc_7 + genetic_pc_8 + genetic_pc_9 + genetic_pc_10	second_year	-0.00234593	0.0134986	-0.17379	5150		5.90475e-06	0.862037	1	Coffee consumption	35324888	snpnet
Lack of Perserverance	PGS001123	upps_y_ss_lack_of_perseverance ~ PGS001123_hmPOS_GRCh38_AVG + interview_age + highest_educ + sex_at_birth + site_id_l + genetic_pc_1 + genetic_pc_2 + genetic_pc_3 + genetic_pc_4 + genetic_pc_5 + genetic_pc_6 + genetic_pc_7 + genetic_pc_8 + genetic_pc_9 + genetic_pc_10	second_year	-0.012951	0.0126441	-1.02428	5150		0.000205068	0.305754	1	Coffee consumption	35324888	snpnet
Positive Urgency	PGS001123	upps_y_ss_positive_urgency ~ PGS001123_hmPOS_GRCh38_AVG + interview_age + highest_educ + sex_at_birth + site_id_l + genetic_pc_1 + genetic_pc_2 + genetic_pc_3 + genetic_pc_4 + genetic_pc_5 + genetic_pc_6 + genetic_pc_7 + genetic_pc_8 + genetic_pc_9 + genetic_pc_10	second_year	0.0158925	0.0121364	1.30949	5150		0.000335129	0.190428	1	Coffee consumption	35324888	snpnet
Sensation Seeking	PGS001123	upps_y_ss_sensation_seeking ~ PGS001123_hmPOS_GRCh38_AVG + interview_age + highest_educ + sex_at_birth + site_id_l + genetic_pc_1 + genetic_pc_2 + genetic_pc_3 + genetic_pc_4 + genetic_pc_5 + genetic_pc_6 + genetic_pc_7 + genetic_pc_8 + genetic_pc_9 + genetic_pc_10	second_year	-0.0136549	0.0142518	-0.95812	5151		0.000179404	0.338048	1	Coffee consumption	35324888	snpnet
Negative Urgency	PGS001124	upps_y_ss_negative_urgency ~ PGS001124_hmPOS_GRCh38_AVG + interview_age + highest_educ + sex_at_birth + site_id_l + genetic_pc_1 + genetic_pc_2 + genetic_pc_3 + genetic_pc_4 + genetic_pc_5 + genetic_pc_6 + genetic_pc_7 + genetic_pc_8 + genetic_pc_9 + genetic_pc_10	second_year	-0.0107951	0.0132814	-0.812795	5150		0.00012914	0.416374	1	Coffee consumption (ground coffee)	35324888	snpnet
Lack of Planning	PGS001124	upps_y_ss_lack_of_planning ~ PGS001124_hmPOS_GRCh38_AVG + interview_age + highest_educ + sex_at_birth + site_id_l + genetic_pc_1 + genetic_pc_2 + genetic_pc_3 + genetic_pc_4 + genetic_pc_5 + genetic_pc_6 + genetic_pc_7 + genetic_pc_8 + genetic_pc_9 + genetic_pc_10	second_year	-0.0104524	0.0135047	-0.773979	5150		0.000117101	0.438979	1	Coffee consumption (ground coffee)	35324888	snpnet
Lack of Perserverance	PGS001124	upps_y_ss_lack_of_perseverance ~ PGS001124_hmPOS_GRCh38_AVG + interview_age + highest_educ + sex_at_birth + site_id_l + genetic_pc_1 + genetic_pc_2 + genetic_pc_3 + genetic_pc_4 + genetic_pc_5 + genetic_pc_6 + genetic_pc_7 + genetic_pc_8 + genetic_pc_9 + genetic_pc_10	second_year	-0.0146801	0.0126501	-1.16047	5150		0.000263215	0.245911	1	Coffee consumption (ground coffee)	35324888	snpnet
Positive Urgency	PGS001124	upps_y_ss_positive_urgency ~ PGS001124_hmPOS_GRCh38_AVG + interview_age + highest_educ + sex_at_birth + site_id_l + genetic_pc_1 + genetic_pc_2 + genetic_pc_3 + genetic_pc_4 + genetic_pc_5 + genetic_pc_6 + genetic_pc_7 + genetic_pc_8 + genetic_pc_9 + genetic_pc_10	second_year	-0.022858	0.0121404	-1.88281	5150		0.000692571	0.0597835	1	Coffee consumption (ground coffee)	35324888	snpnet
Sensation Seeking	PGS001124	upps_y_ss_sensation_seeking ~ PGS001124_hmPOS_GRCh38_AVG + interview_age + highest_educ + sex_at_birth + site_id_l + genetic_pc_1 + genetic_pc_2 + genetic_pc_3 + genetic_pc_4 + genetic_pc_5 + genetic_pc_6 + genetic_pc_7 + genetic_pc_8 + genetic_pc_9 + genetic_pc_10	second_year	-0.0133937	0.0142555	-0.939545	5151		0.000172516	0.347495	1	Coffee consumption (ground coffee)	35324888	snpnet
Negative Urgency	PGS001125	upps_y_ss_negative_urgency ~ PGS001125_hmPOS_GRCh38_AVG + interview_age + highest_educ + sex_at_birth + site_id_l + genetic_pc_1 + genetic_pc_2 + genetic_pc_3 + genetic_pc_4 + genetic_pc_5 + genetic_pc_6 + genetic_pc_7 + genetic_pc_8 + genetic_pc_9 + genetic_pc_10	second_year	0.00663061	0.013162	0.503769	5150		4.9613e-05	0.614446	1	Coffee consumption (instant coffee)	35324888	snpnet
Lack of Planning	PGS001125	upps_y_ss_lack_of_planning ~ PGS001125_hmPOS_GRCh38_AVG + interview_age + highest_educ + sex_at_birth + site_id_l + genetic_pc_1 + genetic_pc_2 + genetic_pc_3 + genetic_pc_4 + genetic_pc_5 + genetic_pc_6 + genetic_pc_7 + genetic_pc_8 + genetic_pc_9 + genetic_pc_10	second_year	0.0223338	0.0133799	1.6692	5150		0.000544422	0.0951386	1	Coffee consumption (instant coffee)	35324888	snpnet
Lack of Perserverance	PGS001125	upps_y_ss_lack_of_perseverance ~ PGS001125_hmPOS_GRCh38_AVG + interview_age + highest_educ + sex_at_birth + site_id_l + genetic_pc_1 + genetic_pc_2 + genetic_pc_3 + genetic_pc_4 + genetic_pc_5 + genetic_pc_6 + genetic_pc_7 + genetic_pc_8 + genetic_pc_9 + genetic_pc_10	second_year	0.0227034	0.0125335	1.81141	5150		0.000641077	0.0701359	1	Coffee consumption (instant coffee)	35324888	snpnet
Positive Urgency	PGS001125	upps_y_ss_positive_urgency ~ PGS001125_hmPOS_GRCh38_AVG + interview_age + highest_educ + sex_at_birth + site_id_l + genetic_pc_1 + genetic_pc_2 + genetic_pc_3 + genetic_pc_4 + genetic_pc_5 + genetic_pc_6 + genetic_pc_7 + genetic_pc_8 + genetic_pc_9 + genetic_pc_10	second_year	0.0341396	0.0120255	2.83894	5150		0.00157319	0.00454425	0.840687	Coffee consumption (instant coffee)	35324888	snpnet
Sensation Seeking	PGS001125	upps_y_ss_sensation_seeking ~ PGS001125_hmPOS_GRCh38_AVG + interview_age + highest_educ + sex_at_birth + site_id_l + genetic_pc_1 + genetic_pc_2 + genetic_pc_3 + genetic_pc_4 + genetic_pc_5 + genetic_pc_6 + genetic_pc_7 + genetic_pc_8 + genetic_pc_9 + genetic_pc_10	second_year	0.0186551	0.0141324	1.32002	5151		0.000340473	0.186887	1	Coffee consumption (instant coffee)	35324888	snpnet
Negative Urgency	PGS001126	upps_y_ss_negative_urgency ~ PGS001126_hmPOS_GRCh38_AVG + interview_age + highest_educ + sex_at_birth + site_id_l + genetic_pc_1 + genetic_pc_2 + genetic_pc_3 + genetic_pc_4 + genetic_pc_5 + genetic_pc_6 + genetic_pc_7 + genetic_pc_8 + genetic_pc_9 + genetic_pc_10	second_year	0.012047	0.0132854	0.906788	5150		0.00016073	0.364562	1	Coffee intake	35324888	snpnet
Lack of Planning	PGS001126	upps_y_ss_lack_of_planning ~ PGS001126_hmPOS_GRCh38_AVG + interview_age + highest_educ + sex_at_birth + site_id_l + genetic_pc_1 + genetic_pc_2 + genetic_pc_3 + genetic_pc_4 + genetic_pc_5 + genetic_pc_6 + genetic_pc_7 + genetic_pc_8 + genetic_pc_9 + genetic_pc_10	second_year	-0.00389748	0.0135096	-0.288496	5150		1.62715e-05	0.772978	1	Coffee intake	35324888	snpnet
Lack of Perserverance	PGS001126	upps_y_ss_lack_of_perseverance ~ PGS001126_hmPOS_GRCh38_AVG + interview_age + highest_educ + sex_at_birth + site_id_l + genetic_pc_1 + genetic_pc_2 + genetic_pc_3 + genetic_pc_4 + genetic_pc_5 + genetic_pc_6 + genetic_pc_7 + genetic_pc_8 + genetic_pc_9 + genetic_pc_10	second_year	0.00837349	0.0126552	0.661664	5150		8.55839e-05	0.508216	1	Coffee intake	35324888	snpnet
Positive Urgency	PGS001126	upps_y_ss_positive_urgency ~ PGS001126_hmPOS_GRCh38_AVG + interview_age + highest_educ + sex_at_birth + site_id_l + genetic_pc_1 + genetic_pc_2 + genetic_pc_3 + genetic_pc_4 + genetic_pc_5 + genetic_pc_6 + genetic_pc_7 + genetic_pc_8 + genetic_pc_9 + genetic_pc_10	second_year	0.00271678	0.0121484	0.223634	5150		9.77742e-06	0.823051	1	Coffee intake	35324888	snpnet
Sensation Seeking	PGS001126	upps_y_ss_sensation_seeking ~ PGS001126_hmPOS_GRCh38_AVG + interview_age + highest_educ + sex_at_birth + site_id_l + genetic_pc_1 + genetic_pc_2 + genetic_pc_3 + genetic_pc_4 + genetic_pc_5 + genetic_pc_6 + genetic_pc_7 + genetic_pc_8 + genetic_pc_9 + genetic_pc_10	second_year	-0.0149812	0.0142588	-1.05066	5151		0.000215725	0.293464	1	Coffee intake	35324888	snpnet
Negative Urgency	PGS002124	upps_y_ss_negative_urgency ~ PGS002124_hmPOS_GRCh38_AVG + interview_age + highest_educ + sex_at_birth + site_id_l + genetic_pc_1 + genetic_pc_2 + genetic_pc_3 + genetic_pc_4 + genetic_pc_5 + genetic_pc_6 + genetic_pc_7 + genetic_pc_8 + genetic_pc_9 + genetic_pc_10	second_year	0.0347476	0.0131484	2.64272	5150		0.00136353	0.00824942	1	Ever addicted to any substance or behaviour	34995502	LDpred2 (bigsnpr)
Lack of Planning	PGS002124	upps_y_ss_lack_of_planning ~ PGS002124_hmPOS_GRCh38_AVG + interview_age + highest_educ + sex_at_birth + site_id_l + genetic_pc_1 + genetic_pc_2 + genetic_pc_3 + genetic_pc_4 + genetic_pc_5 + genetic_pc_6 + genetic_pc_7 + genetic_pc_8 + genetic_pc_9 + genetic_pc_10	second_year	0.00532505	0.0133783	0.398036	5150		3.09731e-05	0.69062	1	Ever addicted to any substance or behaviour	34995502	LDpred2 (bigsnpr)
Lack of Perserverance	PGS002124	upps_y_ss_lack_of_perseverance ~ PGS002124_hmPOS_GRCh38_AVG + interview_age + highest_educ + sex_at_birth + site_id_l + genetic_pc_1 + genetic_pc_2 + genetic_pc_3 + genetic_pc_4 + genetic_pc_5 + genetic_pc_6 + genetic_pc_7 + genetic_pc_8 + genetic_pc_9 + genetic_pc_10	second_year	0.0300288	0.0125258	2.39736	5150		0.00112236	0.0165495	1	Ever addicted to any substance or behaviour	34995502	LDpred2 (bigsnpr)
Positive Urgency	PGS002124	upps_y_ss_positive_urgency ~ PGS002124_hmPOS_GRCh38_AVG + interview_age + highest_educ + sex_at_birth + site_id_l + genetic_pc_1 + genetic_pc_2 + genetic_pc_3 + genetic_pc_4 + genetic_pc_5 + genetic_pc_6 + genetic_pc_7 + genetic_pc_8 + genetic_pc_9 + genetic_pc_10	second_year	0.0179614	0.0120278	1.49332	5150		0.000435785	0.135414	1	Ever addicted to any substance or behaviour	34995502	LDpred2 (bigsnpr)
Sensation Seeking	PGS002124	upps_y_ss_sensation_seeking ~ PGS002124_hmPOS_GRCh38_AVG + interview_age + highest_educ + sex_at_birth + site_id_l + genetic_pc_1 + genetic_pc_2 + genetic_pc_3 + genetic_pc_4 + genetic_pc_5 + genetic_pc_6 + genetic_pc_7 + genetic_pc_8 + genetic_pc_9 + genetic_pc_10	second_year	0.00319557	0.0141295	0.226163	5151		9.9979e-06	0.821084	1	Ever addicted to any substance or behaviour	34995502	LDpred2 (bigsnpr)
Negative Urgency	PGS001118	upps_y_ss_negative_urgency ~ PGS001118_hmPOS_GRCh38_AVG + interview_age + highest_educ + sex_at_birth + site_id_l + genetic_pc_1 + genetic_pc_2 + genetic_pc_3 + genetic_pc_4 + genetic_pc_5 + genetic_pc_6 + genetic_pc_7 + genetic_pc_8 + genetic_pc_9 + genetic_pc_10	second_year	0.0159216	0.0131325	1.21238	5150		0.000287279	0.225425	1	Taking other prescription medications	35324888	snpnet
Lack of Planning	PGS001118	upps_y_ss_lack_of_planning ~ PGS001118_hmPOS_GRCh38_AVG + interview_age + highest_educ + sex_at_birth + site_id_l + genetic_pc_1 + genetic_pc_2 + genetic_pc_3 + genetic_pc_4 + genetic_pc_5 + genetic_pc_6 + genetic_pc_7 + genetic_pc_8 + genetic_pc_9 + genetic_pc_10	second_year	0.00941195	0.0133545	0.704776	5150		9.70989e-05	0.480982	1	Taking other prescription medications	35324888	snpnet
Lack of Perserverance	PGS001118	upps_y_ss_lack_of_perseverance ~ PGS001118_hmPOS_GRCh38_AVG + interview_age + highest_educ + sex_at_birth + site_id_l + genetic_pc_1 + genetic_pc_2 + genetic_pc_3 + genetic_pc_4 + genetic_pc_5 + genetic_pc_6 + genetic_pc_7 + genetic_pc_8 + genetic_pc_9 + genetic_pc_10	second_year	0.00656775	0.0125106	0.524974	5150		5.38774e-05	0.599624	1	Taking other prescription medications	35324888	snpnet
Positive Urgency	PGS001118	upps_y_ss_positive_urgency ~ PGS001118_hmPOS_GRCh38_AVG + interview_age + highest_educ + sex_at_birth + site_id_l + genetic_pc_1 + genetic_pc_2 + genetic_pc_3 + genetic_pc_4 + genetic_pc_5 + genetic_pc_6 + genetic_pc_7 + genetic_pc_8 + genetic_pc_9 + genetic_pc_10	second_year	0.0108084	0.0120085	0.900059	5150		0.000158353	0.368131	1	Taking other prescription medications	35324888	snpnet
Sensation Seeking	PGS001118	upps_y_ss_sensation_seeking ~ PGS001118_hmPOS_GRCh38_AVG + interview_age + highest_educ + sex_at_birth + site_id_l + genetic_pc_1 + genetic_pc_2 + genetic_pc_3 + genetic_pc_4 + genetic_pc_5 + genetic_pc_6 + genetic_pc_7 + genetic_pc_8 + genetic_pc_9 + genetic_pc_10	second_year	-0.0281233	0.0140994	-1.99465	5151		0.000777077	0.0461344	1	Taking other prescription medications	35324888	snpnet
Negative Urgency	PGS003364	upps_y_ss_negative_urgency ~ PGS003364_hmPOS_GRCh38_AVG + interview_age + highest_educ + sex_at_birth + site_id_l + genetic_pc_1 + genetic_pc_2 + genetic_pc_3 + genetic_pc_4 + genetic_pc_5 + genetic_pc_6 + genetic_pc_7 + genetic_pc_8 + genetic_pc_9 + genetic_pc_10	second_year	-0.0718258	0.0132671	-5.41385	5150		0.0056975	6.45019e-08	1.19328e-05	Age of smoking initiation	36477530	LDpred	European:100
Lack of Planning	PGS003364	upps_y_ss_lack_of_planning ~ PGS003364_hmPOS_GRCh38_AVG + interview_age + highest_educ + sex_at_birth + site_id_l + genetic_pc_1 + genetic_pc_2 + genetic_pc_3 + genetic_pc_4 + genetic_pc_5 + genetic_pc_6 + genetic_pc_7 + genetic_pc_8 + genetic_pc_9 + genetic_pc_10	second_year	-0.0678471	0.0134953	-5.02745	5150		0.00491709	5.14015e-07	9.50928e-05	Age of smoking initiation	36477530	LDpred	European:100
Lack of Perserverance	PGS003364	upps_y_ss_lack_of_perseverance ~ PGS003364_hmPOS_GRCh38_AVG + interview_age + highest_educ + sex_at_birth + site_id_l + genetic_pc_1 + genetic_pc_2 + genetic_pc_3 + genetic_pc_4 + genetic_pc_5 + genetic_pc_6 + genetic_pc_7 + genetic_pc_8 + genetic_pc_9 + genetic_pc_10	second_year	-0.0725545	0.0126328	-5.74335	5150		0.00640757	9.818e-09	1.81633e-06	Age of smoking initiation	36477530	LDpred	European:100
Positive Urgency	PGS003364	upps_y_ss_positive_urgency ~ PGS003364_hmPOS_GRCh38_AVG + interview_age + highest_educ + sex_at_birth + site_id_l + genetic_pc_1 + genetic_pc_2 + genetic_pc_3 + genetic_pc_4 + genetic_pc_5 + genetic_pc_6 + genetic_pc_7 + genetic_pc_8 + genetic_pc_9 + genetic_pc_10	second_year	-0.0712898	0.0121245	-5.8798	5150		0.00671358	4.36803e-09	8.08085e-07	Age of smoking initiation	36477530	LDpred	European:100
Sensation Seeking	PGS003364	upps_y_ss_sensation_seeking ~ PGS003364_hmPOS_GRCh38_AVG + interview_age + highest_educ + sex_at_birth + site_id_l + genetic_pc_1 + genetic_pc_2 + genetic_pc_3 + genetic_pc_4 + genetic_pc_5 + genetic_pc_6 + genetic_pc_7 + genetic_pc_8 + genetic_pc_9 + genetic_pc_10	second_year	-0.00879654	0.0142822	-0.615911	5151		7.41436e-05	0.53798	1	Age of smoking initiation	36477530	LDpred	European:100
Negative Urgency	PGS001374	upps_y_ss_negative_urgency ~ PGS001374_hmPOS_GRCh38_AVG + interview_age + highest_educ + sex_at_birth + site_id_l + genetic_pc_1 + genetic_pc_2 + genetic_pc_3 + genetic_pc_4 + genetic_pc_5 + genetic_pc_6 + genetic_pc_7 + genetic_pc_8 + genetic_pc_9 + genetic_pc_10	second_year	-0.0126715	0.0131516	-0.96349	5150		0.000181456	0.335347	1	Age stopped smoking	35324888	snpnet
Lack of Planning	PGS001374	upps_y_ss_lack_of_planning ~ PGS001374_hmPOS_GRCh38_AVG + interview_age + highest_educ + sex_at_birth + site_id_l + genetic_pc_1 + genetic_pc_2 + genetic_pc_3 + genetic_pc_4 + genetic_pc_5 + genetic_pc_6 + genetic_pc_7 + genetic_pc_8 + genetic_pc_9 + genetic_pc_10	second_year	0.00946908	0.0133732	0.708061	5150		9.80062e-05	0.478939	1	Age stopped smoking	35324888	snpnet
Lack of Perserverance	PGS001374	upps_y_ss_lack_of_perseverance ~ PGS001374_hmPOS_GRCh38_AVG + interview_age + highest_educ + sex_at_birth + site_id_l + genetic_pc_1 + genetic_pc_2 + genetic_pc_3 + genetic_pc_4 + genetic_pc_5 + genetic_pc_6 + genetic_pc_7 + genetic_pc_8 + genetic_pc_9 + genetic_pc_10	second_year	-0.00126821	0.0125285	-0.101226	5150		2.00326e-06	0.919375	1	Age stopped smoking	35324888	snpnet
Positive Urgency	PGS001374	upps_y_ss_positive_urgency ~ PGS001374_hmPOS_GRCh38_AVG + interview_age + highest_educ + sex_at_birth + site_id_l + genetic_pc_1 + genetic_pc_2 + genetic_pc_3 + genetic_pc_4 + genetic_pc_5 + genetic_pc_6 + genetic_pc_7 + genetic_pc_8 + genetic_pc_9 + genetic_pc_10	second_year	0.00703227	0.0120259	0.584761	5150		6.68471e-05	0.558734	1	Age stopped smoking	35324888	snpnet
Sensation Seeking	PGS001374	upps_y_ss_sensation_seeking ~ PGS001374_hmPOS_GRCh38_AVG + interview_age + highest_educ + sex_at_birth + site_id_l + genetic_pc_1 + genetic_pc_2 + genetic_pc_3 + genetic_pc_4 + genetic_pc_5 + genetic_pc_6 + genetic_pc_7 + genetic_pc_8 + genetic_pc_9 + genetic_pc_10	second_year	0.0186584	0.0141167	1.32172	5151		0.000341351	0.18632	1	Age stopped smoking	35324888	snpnet
Negative Urgency	PGS003368	upps_y_ss_negative_urgency ~ PGS003368_hmPOS_GRCh38_AVG + interview_age + highest_educ + sex_at_birth + site_id_l + genetic_pc_1 + genetic_pc_2 + genetic_pc_3 + genetic_pc_4 + genetic_pc_5 + genetic_pc_6 + genetic_pc_7 + genetic_pc_8 + genetic_pc_9 + genetic_pc_10	second_year	0.033666	0.0134116	2.51021	5150		0.00123039	0.0120964	1	Cigarettes smoked per day	36477530	LDpred	European:100
Lack of Planning	PGS003368	upps_y_ss_lack_of_planning ~ PGS003368_hmPOS_GRCh38_AVG + interview_age + highest_educ + sex_at_birth + site_id_l + genetic_pc_1 + genetic_pc_2 + genetic_pc_3 + genetic_pc_4 + genetic_pc_5 + genetic_pc_6 + genetic_pc_7 + genetic_pc_8 + genetic_pc_9 + genetic_pc_10	second_year	0.0558027	0.0136231	4.09619	5150		0.00326958	4.265e-05	0.00789025	Cigarettes smoked per day	36477530	LDpred	European:100
Lack of Perserverance	PGS003368	upps_y_ss_lack_of_perseverance ~ PGS003368_hmPOS_GRCh38_AVG + interview_age + highest_educ + sex_at_birth + site_id_l + genetic_pc_1 + genetic_pc_2 + genetic_pc_3 + genetic_pc_4 + genetic_pc_5 + genetic_pc_6 + genetic_pc_7 + genetic_pc_8 + genetic_pc_9 + genetic_pc_10	second_year	0.0590338	0.0127562	4.62787	5150		0.00416967	3.78577e-06	0.000700368	Cigarettes smoked per day	36477530	LDpred	European:100
Positive Urgency	PGS003368	upps_y_ss_positive_urgency ~ PGS003368_hmPOS_GRCh38_AVG + interview_age + highest_educ + sex_at_birth + site_id_l + genetic_pc_1 + genetic_pc_2 + genetic_pc_3 + genetic_pc_4 + genetic_pc_5 + genetic_pc_6 + genetic_pc_7 + genetic_pc_8 + genetic_pc_9 + genetic_pc_10	second_year	0.0396233	0.0122579	3.23247	5150		0.00203862	0.00123504	0.228482	Cigarettes smoked per day	36477530	LDpred	European:100
Sensation Seeking	PGS003368	upps_y_ss_sensation_seeking ~ PGS003368_hmPOS_GRCh38_AVG + interview_age + highest_educ + sex_at_birth + site_id_l + genetic_pc_1 + genetic_pc_2 + genetic_pc_3 + genetic_pc_4 + genetic_pc_5 + genetic_pc_6 + genetic_pc_7 + genetic_pc_8 + genetic_pc_9 + genetic_pc_10	second_year	0.00989734	0.0144107	0.686807	5151		9.21931e-05	0.492236	1	Cigarettes smoked per day	36477530	LDpred	European:100
Negative Urgency	PGS001388	upps_y_ss_negative_urgency ~ PGS001388_hmPOS_GRCh38_AVG + interview_age + highest_educ + sex_at_birth + site_id_l + genetic_pc_1 + genetic_pc_2 + genetic_pc_3 + genetic_pc_4 + genetic_pc_5 + genetic_pc_6 + genetic_pc_7 + genetic_pc_8 + genetic_pc_9 + genetic_pc_10	second_year	0.000920336	0.0106473	0.0864382	5150		1.46071e-06	0.931121	1	Difficulty not smoking for 1 day	35324888	snpnet
Lack of Planning	PGS001388	upps_y_ss_lack_of_planning ~ PGS001388_hmPOS_GRCh38_AVG + interview_age + highest_educ + sex_at_birth + site_id_l + genetic_pc_1 + genetic_pc_2 + genetic_pc_3 + genetic_pc_4 + genetic_pc_5 + genetic_pc_6 + genetic_pc_7 + genetic_pc_8 + genetic_pc_9 + genetic_pc_10	second_year	0.0118494	0.010825	1.09463	5150		0.000234201	0.27373	1	Difficulty not smoking for 1 day	35324888	snpnet
Lack of Perserverance	PGS001388	upps_y_ss_lack_of_perseverance ~ PGS001388_hmPOS_GRCh38_AVG + interview_age + highest_educ + sex_at_birth + site_id_l + genetic_pc_1 + genetic_pc_2 + genetic_pc_3 + genetic_pc_4 + genetic_pc_5 + genetic_pc_6 + genetic_pc_7 + genetic_pc_8 + genetic_pc_9 + genetic_pc_10	second_year	-0.005137	0.0101417	-0.506524	5150		5.01572e-05	0.612511	1	Difficulty not smoking for 1 day	35324888	snpnet
Positive Urgency	PGS001388	upps_y_ss_positive_urgency ~ PGS001388_hmPOS_GRCh38_AVG + interview_age + highest_educ + sex_at_birth + site_id_l + genetic_pc_1 + genetic_pc_2 + genetic_pc_3 + genetic_pc_4 + genetic_pc_5 + genetic_pc_6 + genetic_pc_7 + genetic_pc_8 + genetic_pc_9 + genetic_pc_10	second_year	0.00330173	0.00973527	0.339151	5150		2.2487e-05	0.73451	1	Difficulty not smoking for 1 day	35324888	snpnet
Sensation Seeking	PGS001388	upps_y_ss_sensation_seeking ~ PGS001388_hmPOS_GRCh38_AVG + interview_age + highest_educ + sex_at_birth + site_id_l + genetic_pc_1 + genetic_pc_2 + genetic_pc_3 + genetic_pc_4 + genetic_pc_5 + genetic_pc_6 + genetic_pc_7 + genetic_pc_8 + genetic_pc_9 + genetic_pc_10	second_year	0.00715884	0.0114329	0.626159	5151		7.66311e-05	0.531239	1	Difficulty not smoking for 1 day	35324888	snpnet
Negative Urgency	PGS002126	upps_y_ss_negative_urgency ~ PGS002126_hmPOS_GRCh38_AVG + interview_age + highest_educ + sex_at_birth + site_id_l + genetic_pc_1 + genetic_pc_2 + genetic_pc_3 + genetic_pc_4 + genetic_pc_5 + genetic_pc_6 + genetic_pc_7 + genetic_pc_8 + genetic_pc_9 + genetic_pc_10	second_year	0.0629931	0.0131557	4.78826	5150		0.00446238	1.72982e-06	0.000320017	Ever smoked	34995502	LDpred2 (bigsnpr)
Lack of Planning	PGS002126	upps_y_ss_lack_of_planning ~ PGS002126_hmPOS_GRCh38_AVG + interview_age + highest_educ + sex_at_birth + site_id_l + genetic_pc_1 + genetic_pc_2 + genetic_pc_3 + genetic_pc_4 + genetic_pc_5 + genetic_pc_6 + genetic_pc_7 + genetic_pc_8 + genetic_pc_9 + genetic_pc_10	second_year	0.0549759	0.0133847	4.10735	5150		0.00328737	4.0647e-05	0.00751969	Ever smoked	34995502	LDpred2 (bigsnpr)
Lack of Perserverance	PGS002126	upps_y_ss_lack_of_perseverance ~ PGS002126_hmPOS_GRCh38_AVG + interview_age + highest_educ + sex_at_birth + site_id_l + genetic_pc_1 + genetic_pc_2 + genetic_pc_3 + genetic_pc_4 + genetic_pc_5 + genetic_pc_6 + genetic_pc_7 + genetic_pc_8 + genetic_pc_9 + genetic_pc_10	second_year	0.0819258	0.012507	6.55042	5150		0.00831887	6.30083e-11	1.16565e-08	Ever smoked	34995502	LDpred2 (bigsnpr)
Positive Urgency	PGS002126	upps_y_ss_positive_urgency ~ PGS002126_hmPOS_GRCh38_AVG + interview_age + highest_educ + sex_at_birth + site_id_l + genetic_pc_1 + genetic_pc_2 + genetic_pc_3 + genetic_pc_4 + genetic_pc_5 + genetic_pc_6 + genetic_pc_7 + genetic_pc_8 + genetic_pc_9 + genetic_pc_10	second_year	0.0608149	0.0120259	5.05701	5150		0.00497481	4.40743e-07	8.15374e-05	Ever smoked	34995502	LDpred2 (bigsnpr)
Sensation Seeking	PGS002126	upps_y_ss_sensation_seeking ~ PGS002126_hmPOS_GRCh38_AVG + interview_age + highest_educ + sex_at_birth + site_id_l + genetic_pc_1 + genetic_pc_2 + genetic_pc_3 + genetic_pc_4 + genetic_pc_5 + genetic_pc_6 + genetic_pc_7 + genetic_pc_8 + genetic_pc_9 + genetic_pc_10	second_year	0.0284728	0.0141511	2.01205	5151		0.000790689	0.0442665	1	Ever smoked	34995502	LDpred2 (bigsnpr)
Negative Urgency	PGS001139	upps_y_ss_negative_urgency ~ PGS001139_hmPOS_GRCh38_AVG + interview_age + highest_educ + sex_at_birth + site_id_l + genetic_pc_1 + genetic_pc_2 + genetic_pc_3 + genetic_pc_4 + genetic_pc_5 + genetic_pc_6 + genetic_pc_7 + genetic_pc_8 + genetic_pc_9 + genetic_pc_10	second_year	-0.0106573	0.0130731	-0.815205	5150		0.000129907	0.414993	1	Light smokers, at least 100 smokes in lifetime	35324888	snpnet
Lack of Planning	PGS001139	upps_y_ss_lack_of_planning ~ PGS001139_hmPOS_GRCh38_AVG + interview_age + highest_educ + sex_at_birth + site_id_l + genetic_pc_1 + genetic_pc_2 + genetic_pc_3 + genetic_pc_4 + genetic_pc_5 + genetic_pc_6 + genetic_pc_7 + genetic_pc_8 + genetic_pc_9 + genetic_pc_10	second_year	-0.0219634	0.0132902	-1.6526	5150		0.000533654	0.098473	1	Light smokers, at least 100 smokes in lifetime	35324888	snpnet
Lack of Perserverance	PGS001139	upps_y_ss_lack_of_perseverance ~ PGS001139_hmPOS_GRCh38_AVG + interview_age + highest_educ + sex_at_birth + site_id_l + genetic_pc_1 + genetic_pc_2 + genetic_pc_3 + genetic_pc_4 + genetic_pc_5 + genetic_pc_6 + genetic_pc_7 + genetic_pc_8 + genetic_pc_9 + genetic_pc_10	second_year	-0.00252704	0.0124533	-0.202921	5150		8.05017e-06	0.839205	1	Light smokers, at least 100 smokes in lifetime	35324888	snpnet
Positive Urgency	PGS001139	upps_y_ss_positive_urgency ~ PGS001139_hmPOS_GRCh38_AVG + interview_age + highest_educ + sex_at_birth + site_id_l + genetic_pc_1 + genetic_pc_2 + genetic_pc_3 + genetic_pc_4 + genetic_pc_5 + genetic_pc_6 + genetic_pc_7 + genetic_pc_8 + genetic_pc_9 + genetic_pc_10	second_year	-0.0116185	0.0119531	-0.972013	5150		0.000184679	0.33109	1	Light smokers, at least 100 smokes in lifetime	35324888	snpnet
Sensation Seeking	PGS001139	upps_y_ss_sensation_seeking ~ PGS001139_hmPOS_GRCh38_AVG + interview_age + highest_educ + sex_at_birth + site_id_l + genetic_pc_1 + genetic_pc_2 + genetic_pc_3 + genetic_pc_4 + genetic_pc_5 + genetic_pc_6 + genetic_pc_7 + genetic_pc_8 + genetic_pc_9 + genetic_pc_10	second_year	-0.00635668	0.0140328	-0.452987	5151		4.01073e-05	0.650577	1	Light smokers, at least 100 smokes in lifetime	35324888	snpnet
Negative Urgency	PGS001127	upps_y_ss_negative_urgency ~ PGS001127_hmPOS_GRCh38_AVG + interview_age + highest_educ + sex_at_birth + site_id_l + genetic_pc_1 + genetic_pc_2 + genetic_pc_3 + genetic_pc_4 + genetic_pc_5 + genetic_pc_6 + genetic_pc_7 + genetic_pc_8 + genetic_pc_9 + genetic_pc_10	second_year	-0.0418267	0.0132466	-3.15753	5150		0.00194538	0.00160035	0.296064	Never Smoker	35324888	snpnet
Lack of Planning	PGS001127	upps_y_ss_lack_of_planning ~ PGS001127_hmPOS_GRCh38_AVG + interview_age + highest_educ + sex_at_birth + site_id_l + genetic_pc_1 + genetic_pc_2 + genetic_pc_3 + genetic_pc_4 + genetic_pc_5 + genetic_pc_6 + genetic_pc_7 + genetic_pc_8 + genetic_pc_9 + genetic_pc_10	second_year	-0.0466379	0.0134666	-3.46323	5150		0.00233937	0.00053811	0.0995504	Never Smoker	35324888	snpnet
Lack of Perserverance	PGS001127	upps_y_ss_lack_of_perseverance ~ PGS001127_hmPOS_GRCh38_AVG + interview_age + highest_educ + sex_at_birth + site_id_l + genetic_pc_1 + genetic_pc_2 + genetic_pc_3 + genetic_pc_4 + genetic_pc_5 + genetic_pc_6 + genetic_pc_7 + genetic_pc_8 + genetic_pc_9 + genetic_pc_10	second_year	-0.0833185	0.0125763	-6.62505	5150		0.00850789	3.82813e-11	7.08204e-09	Never Smoker	35324888	snpnet
Positive Urgency	PGS001127	upps_y_ss_positive_urgency ~ PGS001127_hmPOS_GRCh38_AVG + interview_age + highest_educ + sex_at_birth + site_id_l + genetic_pc_1 + genetic_pc_2 + genetic_pc_3 + genetic_pc_4 + genetic_pc_5 + genetic_pc_6 + genetic_pc_7 + genetic_pc_8 + genetic_pc_9 + genetic_pc_10	second_year	-0.050156	0.0121035	-4.14391	5150		0.00334595	3.4695e-05	0.00641857	Never Smoker	35324888	snpnet
Sensation Seeking	PGS001127	upps_y_ss_sensation_seeking ~ PGS001127_hmPOS_GRCh38_AVG + interview_age + highest_educ + sex_at_birth + site_id_l + genetic_pc_1 + genetic_pc_2 + genetic_pc_3 + genetic_pc_4 + genetic_pc_5 + genetic_pc_6 + genetic_pc_7 + genetic_pc_8 + genetic_pc_9 + genetic_pc_10	second_year	-0.0178321	0.0142329	-1.25288	5151		0.000306729	0.210307	1	Never Smoker	35324888	snpnet
Negative Urgency	PGS002233	upps_y_ss_negative_urgency ~ PGS002233_hmPOS_GRCh38_AVG + interview_age + highest_educ + sex_at_birth + site_id_l + genetic_pc_1 + genetic_pc_2 + genetic_pc_3 + genetic_pc_4 + genetic_pc_5 + genetic_pc_6 + genetic_pc_7 + genetic_pc_8 + genetic_pc_9 + genetic_pc_10	second_year	0.00122239	0.0131463	0.0929832	5150		1.6903e-06	0.925921	1	Nicotine metabolite ratio	30442082	PRSice	European:100
Lack of Planning	PGS002233	upps_y_ss_lack_of_planning ~ PGS002233_hmPOS_GRCh38_AVG + interview_age + highest_educ + sex_at_birth + site_id_l + genetic_pc_1 + genetic_pc_2 + genetic_pc_3 + genetic_pc_4 + genetic_pc_5 + genetic_pc_6 + genetic_pc_7 + genetic_pc_8 + genetic_pc_9 + genetic_pc_10	second_year	0.00342444	0.0133672	0.256183	5150		1.28306e-05	0.79782	1	Nicotine metabolite ratio	30442082	PRSice	European:100
Lack of Perserverance	PGS002233	upps_y_ss_lack_of_perseverance ~ PGS002233_hmPOS_GRCh38_AVG + interview_age + highest_educ + sex_at_birth + site_id_l + genetic_pc_1 + genetic_pc_2 + genetic_pc_3 + genetic_pc_4 + genetic_pc_5 + genetic_pc_6 + genetic_pc_7 + genetic_pc_8 + genetic_pc_9 + genetic_pc_10	second_year	-0.00451726	0.0125221	-0.360742	5150		2.54411e-05	0.718307	1	Nicotine metabolite ratio	30442082	PRSice	European:100
Positive Urgency	PGS002233	upps_y_ss_positive_urgency ~ PGS002233_hmPOS_GRCh38_AVG + interview_age + highest_educ + sex_at_birth + site_id_l + genetic_pc_1 + genetic_pc_2 + genetic_pc_3 + genetic_pc_4 + genetic_pc_5 + genetic_pc_6 + genetic_pc_7 + genetic_pc_8 + genetic_pc_9 + genetic_pc_10	second_year	-0.00171784	0.0120203	-0.142911	5150		3.99288e-06	0.886366	1	Nicotine metabolite ratio	30442082	PRSice	European:100
Sensation Seeking	PGS002233	upps_y_ss_sensation_seeking ~ PGS002233_hmPOS_GRCh38_AVG + interview_age + highest_educ + sex_at_birth + site_id_l + genetic_pc_1 + genetic_pc_2 + genetic_pc_3 + genetic_pc_4 + genetic_pc_5 + genetic_pc_6 + genetic_pc_7 + genetic_pc_8 + genetic_pc_9 + genetic_pc_10	second_year	-0.0189639	0.0141148	-1.34354	5151		0.00035271	0.179157	1	Nicotine metabolite ratio	30442082	PRSice	European:100
Negative Urgency	PGS001515	upps_y_ss_negative_urgency ~ PGS001515_hmPOS_GRCh38_AVG + interview_age + highest_educ + sex_at_birth + site_id_l + genetic_pc_1 + genetic_pc_2 + genetic_pc_3 + genetic_pc_4 + genetic_pc_5 + genetic_pc_6 + genetic_pc_7 + genetic_pc_8 + genetic_pc_9 + genetic_pc_10	second_year	0.00605015	0.0132137	0.45787	5150		4.09847e-05	0.647065	1	Number of cigarettes currently smoked daily (current cigarette smokers)	35324888	snpnet
Lack of Planning	PGS001515	upps_y_ss_lack_of_planning ~ PGS001515_hmPOS_GRCh38_AVG + interview_age + highest_educ + sex_at_birth + site_id_l + genetic_pc_1 + genetic_pc_2 + genetic_pc_3 + genetic_pc_4 + genetic_pc_5 + genetic_pc_6 + genetic_pc_7 + genetic_pc_8 + genetic_pc_9 + genetic_pc_10	second_year	0.0143028	0.0134345	1.06463	5150		0.00022154	0.287096	1	Number of cigarettes currently smoked daily (current cigarette smokers)	35324888	snpnet
Lack of Perserverance	PGS001515	upps_y_ss_lack_of_perseverance ~ PGS001515_hmPOS_GRCh38_AVG + interview_age + highest_educ + sex_at_birth + site_id_l + genetic_pc_1 + genetic_pc_2 + genetic_pc_3 + genetic_pc_4 + genetic_pc_5 + genetic_pc_6 + genetic_pc_7 + genetic_pc_8 + genetic_pc_9 + genetic_pc_10	second_year	-0.00978136	0.012586	-0.777165	5150		0.000118067	0.437097	1	Number of cigarettes currently smoked daily (current cigarette smokers)	35324888	snpnet
Positive Urgency	PGS001515	upps_y_ss_positive_urgency ~ PGS001515_hmPOS_GRCh38_AVG + interview_age + highest_educ + sex_at_birth + site_id_l + genetic_pc_1 + genetic_pc_2 + genetic_pc_3 + genetic_pc_4 + genetic_pc_5 + genetic_pc_6 + genetic_pc_7 + genetic_pc_8 + genetic_pc_9 + genetic_pc_10	second_year	0.0120385	0.012081	0.996481	5150		0.000194092	0.319064	1	Number of cigarettes currently smoked daily (current cigarette smokers)	35324888	snpnet
Sensation Seeking	PGS001515	upps_y_ss_sensation_seeking ~ PGS001515_hmPOS_GRCh38_AVG + interview_age + highest_educ + sex_at_birth + site_id_l + genetic_pc_1 + genetic_pc_2 + genetic_pc_3 + genetic_pc_4 + genetic_pc_5 + genetic_pc_6 + genetic_pc_7 + genetic_pc_8 + genetic_pc_9 + genetic_pc_10	second_year	-0.00629819	0.0141887	-0.443889	5151		3.85124e-05	0.657142	1	Number of cigarettes currently smoked daily (current cigarette smokers)	35324888	snpnet
Negative Urgency	PGS001130	upps_y_ss_negative_urgency ~ PGS001130_hmPOS_GRCh38_AVG + interview_age + highest_educ + sex_at_birth + site_id_l + genetic_pc_1 + genetic_pc_2 + genetic_pc_3 + genetic_pc_4 + genetic_pc_5 + genetic_pc_6 + genetic_pc_7 + genetic_pc_8 + genetic_pc_9 + genetic_pc_10	second_year	-0.0026326	0.0131385	-0.200372	5150		7.8492e-06	0.841198	1	Number of cigarettes previously smoked per day	35324888	snpnet
Lack of Planning	PGS001130	upps_y_ss_lack_of_planning ~ PGS001130_hmPOS_GRCh38_AVG + interview_age + highest_educ + sex_at_birth + site_id_l + genetic_pc_1 + genetic_pc_2 + genetic_pc_3 + genetic_pc_4 + genetic_pc_5 + genetic_pc_6 + genetic_pc_7 + genetic_pc_8 + genetic_pc_9 + genetic_pc_10	second_year	0.0177309	0.0133571	1.32745	5150		0.000344382	0.18442	1	Number of cigarettes previously smoked per day	35324888	snpnet
Lack of Perserverance	PGS001130	upps_y_ss_lack_of_perseverance ~ PGS001130_hmPOS_GRCh38_AVG + interview_age + highest_educ + sex_at_birth + site_id_l + genetic_pc_1 + genetic_pc_2 + genetic_pc_3 + genetic_pc_4 + genetic_pc_5 + genetic_pc_6 + genetic_pc_7 + genetic_pc_8 + genetic_pc_9 + genetic_pc_10	second_year	0.00591125	0.0125147	0.472346	5150		4.36171e-05	0.6367	1	Number of cigarettes previously smoked per day	35324888	snpnet
Positive Urgency	PGS001130	upps_y_ss_positive_urgency ~ PGS001130_hmPOS_GRCh38_AVG + interview_age + highest_educ + sex_at_birth + site_id_l + genetic_pc_1 + genetic_pc_2 + genetic_pc_3 + genetic_pc_4 + genetic_pc_5 + genetic_pc_6 + genetic_pc_7 + genetic_pc_8 + genetic_pc_9 + genetic_pc_10	second_year	0.0109841	0.0120123	0.914408	5150		0.000163442	0.360546	1	Number of cigarettes previously smoked per day	35324888	snpnet
Sensation Seeking	PGS001130	upps_y_ss_sensation_seeking ~ PGS001130_hmPOS_GRCh38_AVG + interview_age + highest_educ + sex_at_birth + site_id_l + genetic_pc_1 + genetic_pc_2 + genetic_pc_3 + genetic_pc_4 + genetic_pc_5 + genetic_pc_6 + genetic_pc_7 + genetic_pc_8 + genetic_pc_9 + genetic_pc_10	second_year	0.00635321	0.0141089	0.450297	5151		3.96323e-05	0.652516	1	Number of cigarettes previously smoked per day	35324888	snpnet
Negative Urgency	PGS001046	upps_y_ss_negative_urgency ~ PGS001046_hmPOS_GRCh38_AVG + interview_age + highest_educ + sex_at_birth + site_id_l + genetic_pc_1 + genetic_pc_2 + genetic_pc_3 + genetic_pc_4 + genetic_pc_5 + genetic_pc_6 + genetic_pc_7 + genetic_pc_8 + genetic_pc_9 + genetic_pc_10	second_year	0.0246695	0.0132741	1.85847	5150		0.000674794	0.06316	1	Past tobacco smoking (Smoked at least once)	35324888	snpnet
Lack of Planning	PGS001046	upps_y_ss_lack_of_planning ~ PGS001046_hmPOS_GRCh38_AVG + interview_age + highest_educ + sex_at_birth + site_id_l + genetic_pc_1 + genetic_pc_2 + genetic_pc_3 + genetic_pc_4 + genetic_pc_5 + genetic_pc_6 + genetic_pc_7 + genetic_pc_8 + genetic_pc_9 + genetic_pc_10	second_year	0.0254416	0.0134971	1.88497	5150		0.000694162	0.0594908	1	Past tobacco smoking (Smoked at least once)	35324888	snpnet
Lack of Perserverance	PGS001046	upps_y_ss_lack_of_perseverance ~ PGS001046_hmPOS_GRCh38_AVG + interview_age + highest_educ + sex_at_birth + site_id_l + genetic_pc_1 + genetic_pc_2 + genetic_pc_3 + genetic_pc_4 + genetic_pc_5 + genetic_pc_6 + genetic_pc_7 + genetic_pc_8 + genetic_pc_9 + genetic_pc_10	second_year	0.0365672	0.012638	2.89345	5150		0.00163408	0.00382651	0.707904	Past tobacco smoking (Smoked at least once)	35324888	snpnet
Positive Urgency	PGS001046	upps_y_ss_positive_urgency ~ PGS001046_hmPOS_GRCh38_AVG + interview_age + highest_educ + sex_at_birth + site_id_l + genetic_pc_1 + genetic_pc_2 + genetic_pc_3 + genetic_pc_4 + genetic_pc_5 + genetic_pc_6 + genetic_pc_7 + genetic_pc_8 + genetic_pc_9 + genetic_pc_10	second_year	0.0170162	0.012139	1.40179	5150		0.000384018	0.16104	1	Past tobacco smoking (Smoked at least once)	35324888	snpnet
Sensation Seeking	PGS001046	upps_y_ss_sensation_seeking ~ PGS001046_hmPOS_GRCh38_AVG + interview_age + highest_educ + sex_at_birth + site_id_l + genetic_pc_1 + genetic_pc_2 + genetic_pc_3 + genetic_pc_4 + genetic_pc_5 + genetic_pc_6 + genetic_pc_7 + genetic_pc_8 + genetic_pc_9 + genetic_pc_10	second_year	0.000790977	0.0142591	0.0554717	5151		6.01469e-07	0.955765	1	Past tobacco smoking (Smoked at least once)	35324888	snpnet
Negative Urgency	PGS001047	upps_y_ss_negative_urgency ~ PGS001047_hmPOS_GRCh38_AVG + interview_age + highest_educ + sex_at_birth + site_id_l + genetic_pc_1 + genetic_pc_2 + genetic_pc_3 + genetic_pc_4 + genetic_pc_5 + genetic_pc_6 + genetic_pc_7 + genetic_pc_8 + genetic_pc_9 + genetic_pc_10	second_year	-0.00392505	0.0131589	-0.29828	5150		1.73938e-05	0.765502	1	Past tobacco smoking (Smoked occasionally)	35324888	snpnet
Lack of Planning	PGS001047	upps_y_ss_lack_of_planning ~ PGS001047_hmPOS_GRCh38_AVG + interview_age + highest_educ + sex_at_birth + site_id_l + genetic_pc_1 + genetic_pc_2 + genetic_pc_3 + genetic_pc_4 + genetic_pc_5 + genetic_pc_6 + genetic_pc_7 + genetic_pc_8 + genetic_pc_9 + genetic_pc_10	second_year	-0.0188832	0.0133776	-1.41155	5150		0.000389383	0.158144	1	Past tobacco smoking (Smoked occasionally)	35324888	snpnet
Lack of Perserverance	PGS001047	upps_y_ss_lack_of_perseverance ~ PGS001047_hmPOS_GRCh38_AVG + interview_age + highest_educ + sex_at_birth + site_id_l + genetic_pc_1 + genetic_pc_2 + genetic_pc_3 + genetic_pc_4 + genetic_pc_5 + genetic_pc_6 + genetic_pc_7 + genetic_pc_8 + genetic_pc_9 + genetic_pc_10	second_year	0.0034368	0.0125343	0.274191	5150		1.46979e-05	0.783949	1	Past tobacco smoking (Smoked occasionally)	35324888	snpnet
Positive Urgency	PGS001047	upps_y_ss_positive_urgency ~ PGS001047_hmPOS_GRCh38_AVG + interview_age + highest_educ + sex_at_birth + site_id_l + genetic_pc_1 + genetic_pc_2 + genetic_pc_3 + genetic_pc_4 + genetic_pc_5 + genetic_pc_6 + genetic_pc_7 + genetic_pc_8 + genetic_pc_9 + genetic_pc_10	second_year	-0.00685446	0.0120316	-0.569706	5150		6.34495e-05	0.568902	1	Past tobacco smoking (Smoked occasionally)	35324888	snpnet
Sensation Seeking	PGS001047	upps_y_ss_sensation_seeking ~ PGS001047_hmPOS_GRCh38_AVG + interview_age + highest_educ + sex_at_birth + site_id_l + genetic_pc_1 + genetic_pc_2 + genetic_pc_3 + genetic_pc_4 + genetic_pc_5 + genetic_pc_6 + genetic_pc_7 + genetic_pc_8 + genetic_pc_9 + genetic_pc_10	second_year	-0.00171305	0.0141313	-0.121224	5151		2.8724e-06	0.903518	1	Past tobacco smoking (Smoked occasionally)	35324888	snpnet
Negative Urgency	PGS001128	upps_y_ss_negative_urgency ~ PGS001128_hmPOS_GRCh38_AVG + interview_age + highest_educ + sex_at_birth + site_id_l + genetic_pc_1 + genetic_pc_2 + genetic_pc_3 + genetic_pc_4 + genetic_pc_5 + genetic_pc_6 + genetic_pc_7 + genetic_pc_8 + genetic_pc_9 + genetic_pc_10	second_year	0.0211667	0.0131903	1.60471	5150		0.000503188	0.108619	1	Previous Smoker	35324888	snpnet
Lack of Planning	PGS001128	upps_y_ss_lack_of_planning ~ PGS001128_hmPOS_GRCh38_AVG + interview_age + highest_educ + sex_at_birth + site_id_l + genetic_pc_1 + genetic_pc_2 + genetic_pc_3 + genetic_pc_4 + genetic_pc_5 + genetic_pc_6 + genetic_pc_7 + genetic_pc_8 + genetic_pc_9 + genetic_pc_10	second_year	0.0238838	0.0134112	1.78088	5150		0.000619661	0.0749916	1	Previous Smoker	35324888	snpnet
Lack of Perserverance	PGS001128	upps_y_ss_lack_of_perseverance ~ PGS001128_hmPOS_GRCh38_AVG + interview_age + highest_educ + sex_at_birth + site_id_l + genetic_pc_1 + genetic_pc_2 + genetic_pc_3 + genetic_pc_4 + genetic_pc_5 + genetic_pc_6 + genetic_pc_7 + genetic_pc_8 + genetic_pc_9 + genetic_pc_10	second_year	0.0341768	0.0125583	2.72146	5150		0.00144587	0.00652147	1	Previous Smoker	35324888	snpnet
Positive Urgency	PGS001128	upps_y_ss_positive_urgency ~ PGS001128_hmPOS_GRCh38_AVG + interview_age + highest_educ + sex_at_birth + site_id_l + genetic_pc_1 + genetic_pc_2 + genetic_pc_3 + genetic_pc_4 + genetic_pc_5 + genetic_pc_6 + genetic_pc_7 + genetic_pc_8 + genetic_pc_9 + genetic_pc_10	second_year	0.0172401	0.0120612	1.42939	5150		0.000399283	0.152954	1	Previous Smoker	35324888	snpnet
Sensation Seeking	PGS001128	upps_y_ss_sensation_seeking ~ PGS001128_hmPOS_GRCh38_AVG + interview_age + highest_educ + sex_at_birth + site_id_l + genetic_pc_1 + genetic_pc_2 + genetic_pc_3 + genetic_pc_4 + genetic_pc_5 + genetic_pc_6 + genetic_pc_7 + genetic_pc_8 + genetic_pc_9 + genetic_pc_10	second_year	-0.000447175	0.0141681	-0.0315622	5151		1.94717e-07	0.974822	1	Previous Smoker	35324888	snpnet
Negative Urgency	PGS003372	upps_y_ss_negative_urgency ~ PGS003372_hmPOS_GRCh38_AVG + interview_age + highest_educ + sex_at_birth + site_id_l + genetic_pc_1 + genetic_pc_2 + genetic_pc_3 + genetic_pc_4 + genetic_pc_5 + genetic_pc_6 + genetic_pc_7 + genetic_pc_8 + genetic_pc_9 + genetic_pc_10	second_year	0.0300509	0.0134496	2.23434	5150		0.000975052	0.025504	1	Smoking cessation	36477530	LDpred	European:100
Lack of Planning	PGS003372	upps_y_ss_lack_of_planning ~ PGS003372_hmPOS_GRCh38_AVG + interview_age + highest_educ + sex_at_birth + site_id_l + genetic_pc_1 + genetic_pc_2 + genetic_pc_3 + genetic_pc_4 + genetic_pc_5 + genetic_pc_6 + genetic_pc_7 + genetic_pc_8 + genetic_pc_9 + genetic_pc_10	second_year	0.0473875	0.0136662	3.46748	5150		0.00234511	0.00052968	0.0979908	Smoking cessation	36477530	LDpred	European:100
Lack of Perserverance	PGS003372	upps_y_ss_lack_of_perseverance ~ PGS003372_hmPOS_GRCh38_AVG + interview_age + highest_educ + sex_at_birth + site_id_l + genetic_pc_1 + genetic_pc_2 + genetic_pc_3 + genetic_pc_4 + genetic_pc_5 + genetic_pc_6 + genetic_pc_7 + genetic_pc_8 + genetic_pc_9 + genetic_pc_10	second_year	0.0475683	0.0128001	3.71624	5150		0.00269272	0.000204368	0.0378081	Smoking cessation	36477530	LDpred	European:100
Positive Urgency	PGS003372	upps_y_ss_positive_urgency ~ PGS003372_hmPOS_GRCh38_AVG + interview_age + highest_educ + sex_at_birth + site_id_l + genetic_pc_1 + genetic_pc_2 + genetic_pc_3 + genetic_pc_4 + genetic_pc_5 + genetic_pc_6 + genetic_pc_7 + genetic_pc_8 + genetic_pc_9 + genetic_pc_10	second_year	0.0408557	0.0122903	3.32422	5150		0.00215574	0.000892913	0.165189	Smoking cessation	36477530	LDpred	European:100
Sensation Seeking	PGS003372	upps_y_ss_sensation_seeking ~ PGS003372_hmPOS_GRCh38_AVG + interview_age + highest_educ + sex_at_birth + site_id_l + genetic_pc_1 + genetic_pc_2 + genetic_pc_3 + genetic_pc_4 + genetic_pc_5 + genetic_pc_6 + genetic_pc_7 + genetic_pc_8 + genetic_pc_9 + genetic_pc_10	second_year	0.0302675	0.0144431	2.09564	5151		0.000857686	0.0361635	1	Smoking cessation	36477530	LDpred	European:100
Negative Urgency	PGS003360	upps_y_ss_negative_urgency ~ PGS003360_hmPOS_GRCh38_AVG + interview_age + highest_educ + sex_at_birth + site_id_l + genetic_pc_1 + genetic_pc_2 + genetic_pc_3 + genetic_pc_4 + genetic_pc_5 + genetic_pc_6 + genetic_pc_7 + genetic_pc_8 + genetic_pc_9 + genetic_pc_10	second_year	0.0712377	0.0131804	5.4048	5150		0.00567859	6.78227e-08	1.25472e-05	Smoking initiation	36477530	LDpred	European:100
Lack of Planning	PGS003360	upps_y_ss_lack_of_planning ~ PGS003360_hmPOS_GRCh38_AVG + interview_age + highest_educ + sex_at_birth + site_id_l + genetic_pc_1 + genetic_pc_2 + genetic_pc_3 + genetic_pc_4 + genetic_pc_5 + genetic_pc_6 + genetic_pc_7 + genetic_pc_8 + genetic_pc_9 + genetic_pc_10	second_year	0.0863963	0.0133858	6.45433	5150		0.00807857	1.18739e-10	2.19667e-08	Smoking initiation	36477530	LDpred	European:100
Lack of Perserverance	PGS003360	upps_y_ss_lack_of_perseverance ~ PGS003360_hmPOS_GRCh38_AVG + interview_age + highest_educ + sex_at_birth + site_id_l + genetic_pc_1 + genetic_pc_2 + genetic_pc_3 + genetic_pc_4 + genetic_pc_5 + genetic_pc_6 + genetic_pc_7 + genetic_pc_8 + genetic_pc_9 + genetic_pc_10	second_year	0.0993055	0.0125138	7.93568	5150		0.0121621	2.55264e-15	4.72239e-13	Smoking initiation	36477530	LDpred	European:100
Positive Urgency	PGS003360	upps_y_ss_positive_urgency ~ PGS003360_hmPOS_GRCh38_AVG + interview_age + highest_educ + sex_at_birth + site_id_l + genetic_pc_1 + genetic_pc_2 + genetic_pc_3 + genetic_pc_4 + genetic_pc_5 + genetic_pc_6 + genetic_pc_7 + genetic_pc_8 + genetic_pc_9 + genetic_pc_10	second_year	0.0767232	0.0120382	6.37331	5150		0.00787862	2.01222e-10	3.72261e-08	Smoking initiation	36477530	LDpred	European:100
Sensation Seeking	PGS003360	upps_y_ss_sensation_seeking ~ PGS003360_hmPOS_GRCh38_AVG + interview_age + highest_educ + sex_at_birth + site_id_l + genetic_pc_1 + genetic_pc_2 + genetic_pc_3 + genetic_pc_4 + genetic_pc_5 + genetic_pc_6 + genetic_pc_7 + genetic_pc_8 + genetic_pc_9 + genetic_pc_10	second_year	0.0405436	0.0141799	2.85922	5151		0.00159541	0.00426397	0.788835	Smoking initiation	36477530	LDpred	European:100
Negative Urgency	PGS002348	upps_y_ss_negative_urgency ~ PGS002348_hmPOS_GRCh38_AVG + interview_age + highest_educ + sex_at_birth + site_id_l + genetic_pc_1 + genetic_pc_2 + genetic_pc_3 + genetic_pc_4 + genetic_pc_5 + genetic_pc_6 + genetic_pc_7 + genetic_pc_8 + genetic_pc_9 + genetic_pc_10	second_year	0.0632536	0.0132329	4.78004	5150		0.00444715	1.80173e-06	0.00033332	Smoking status	35393596	BOLT-LMM	European:100
Lack of Planning	PGS002348	upps_y_ss_lack_of_planning ~ PGS002348_hmPOS_GRCh38_AVG + interview_age + highest_educ + sex_at_birth + site_id_l + genetic_pc_1 + genetic_pc_2 + genetic_pc_3 + genetic_pc_4 + genetic_pc_5 + genetic_pc_6 + genetic_pc_7 + genetic_pc_8 + genetic_pc_9 + genetic_pc_10	second_year	0.0888858	0.0134279	6.61949	5150		0.00849373	3.97379e-11	7.35151e-09	Smoking status	35393596	BOLT-LMM	European:100
Lack of Perserverance	PGS002348	upps_y_ss_lack_of_perseverance ~ PGS002348_hmPOS_GRCh38_AVG + interview_age + highest_educ + sex_at_birth + site_id_l + genetic_pc_1 + genetic_pc_2 + genetic_pc_3 + genetic_pc_4 + genetic_pc_5 + genetic_pc_6 + genetic_pc_7 + genetic_pc_8 + genetic_pc_9 + genetic_pc_10	second_year	0.106045	0.0125455	8.45285	5150		0.0137764	3.66526e-17	6.78073e-15	Smoking status	35393596	BOLT-LMM	European:100
Positive Urgency	PGS002348	upps_y_ss_positive_urgency ~ PGS002348_hmPOS_GRCh38_AVG + interview_age + highest_educ + sex_at_birth + site_id_l + genetic_pc_1 + genetic_pc_2 + genetic_pc_3 + genetic_pc_4 + genetic_pc_5 + genetic_pc_6 + genetic_pc_7 + genetic_pc_8 + genetic_pc_9 + genetic_pc_10	second_year	0.0835873	0.01207	6.9252	5150		0.00928895	4.89062e-12	9.04766e-10	Smoking status	35393596	BOLT-LMM	European:100
Sensation Seeking	PGS002348	upps_y_ss_sensation_seeking ~ PGS002348_hmPOS_GRCh38_AVG + interview_age + highest_educ + sex_at_birth + site_id_l + genetic_pc_1 + genetic_pc_2 + genetic_pc_3 + genetic_pc_4 + genetic_pc_5 + genetic_pc_6 + genetic_pc_7 + genetic_pc_8 + genetic_pc_9 + genetic_pc_10	second_year	0.0344454	0.014232	2.42028	5151		0.00114367	0.0155433	1	Smoking status	35393596	BOLT-LMM	European:100
Negative Urgency	PGS001129	upps_y_ss_negative_urgency ~ PGS001129_hmPOS_GRCh38_AVG + interview_age + highest_educ + sex_at_birth + site_id_l + genetic_pc_1 + genetic_pc_2 + genetic_pc_3 + genetic_pc_4 + genetic_pc_5 + genetic_pc_6 + genetic_pc_7 + genetic_pc_8 + genetic_pc_9 + genetic_pc_10	second_year	2.81185e-05	0.0131788	0.00213362	5150		8.89996e-10	0.998298	1	Smoking status (ever vs never smokers)	35324888	snpnet
Lack of Planning	PGS001129	upps_y_ss_lack_of_planning ~ PGS001129_hmPOS_GRCh38_AVG + interview_age + highest_educ + sex_at_birth + site_id_l + genetic_pc_1 + genetic_pc_2 + genetic_pc_3 + genetic_pc_4 + genetic_pc_5 + genetic_pc_6 + genetic_pc_7 + genetic_pc_8 + genetic_pc_9 + genetic_pc_10	second_year	0.0459449	0.0133849	3.4326	5150		0.00229827	0.000602564	0.111474	Smoking status (ever vs never smokers)	35324888	snpnet
Lack of Perserverance	PGS001129	upps_y_ss_lack_of_perseverance ~ PGS001129_hmPOS_GRCh38_AVG + interview_age + highest_educ + sex_at_birth + site_id_l + genetic_pc_1 + genetic_pc_2 + genetic_pc_3 + genetic_pc_4 + genetic_pc_5 + genetic_pc_6 + genetic_pc_7 + genetic_pc_8 + genetic_pc_9 + genetic_pc_10	second_year	0.0250188	0.0125483	1.99379	5150		0.000776563	0.0462277	1	Smoking status (ever vs never smokers)	35324888	snpnet
Positive Urgency	PGS001129	upps_y_ss_positive_urgency ~ PGS001129_hmPOS_GRCh38_AVG + interview_age + highest_educ + sex_at_birth + site_id_l + genetic_pc_1 + genetic_pc_2 + genetic_pc_3 + genetic_pc_4 + genetic_pc_5 + genetic_pc_6 + genetic_pc_7 + genetic_pc_8 + genetic_pc_9 + genetic_pc_10	second_year	0.000598215	0.01205	0.0496444	5150		4.81831e-07	0.960408	1	Smoking status (ever vs never smokers)	35324888	snpnet
Sensation Seeking	PGS001129	upps_y_ss_sensation_seeking ~ PGS001129_hmPOS_GRCh38_AVG + interview_age + highest_educ + sex_at_birth + site_id_l + genetic_pc_1 + genetic_pc_2 + genetic_pc_3 + genetic_pc_4 + genetic_pc_5 + genetic_pc_6 + genetic_pc_7 + genetic_pc_8 + genetic_pc_9 + genetic_pc_10	second_year	0.00795168	0.0141511	0.561913	5151		6.17136e-05	0.5742	1	Smoking status (ever vs never smokers)	35324888	snpnet
Negative Urgency	PGS001532	upps_y_ss_negative_urgency ~ PGS001532_hmPOS_GRCh38_AVG + interview_age + highest_educ + sex_at_birth + site_id_l + genetic_pc_1 + genetic_pc_2 + genetic_pc_3 + genetic_pc_4 + genetic_pc_5 + genetic_pc_6 + genetic_pc_7 + genetic_pc_8 + genetic_pc_9 + genetic_pc_10	second_year	-0.0147633	0.013125	-1.12482	5150		0.000247295	0.260716	1	Time from waking to first cigarette	35324888	snpnet
Lack of Planning	PGS001532	upps_y_ss_lack_of_planning ~ PGS001532_hmPOS_GRCh38_AVG + interview_age + highest_educ + sex_at_birth + site_id_l + genetic_pc_1 + genetic_pc_2 + genetic_pc_3 + genetic_pc_4 + genetic_pc_5 + genetic_pc_6 + genetic_pc_7 + genetic_pc_8 + genetic_pc_9 + genetic_pc_10	second_year	-0.0064014	0.0133469	-0.479615	5150		4.49698e-05	0.631521	1	Time from waking to first cigarette	35324888	snpnet
Lack of Perserverance	PGS001532	upps_y_ss_lack_of_perseverance ~ PGS001532_hmPOS_GRCh38_AVG + interview_age + highest_educ + sex_at_birth + site_id_l + genetic_pc_1 + genetic_pc_2 + genetic_pc_3 + genetic_pc_4 + genetic_pc_5 + genetic_pc_6 + genetic_pc_7 + genetic_pc_8 + genetic_pc_9 + genetic_pc_10	second_year	-0.00468042	0.0125033	-0.374333	5150		2.73942e-05	0.708172	1	Time from waking to first cigarette	35324888	snpnet
Positive Urgency	PGS001532	upps_y_ss_positive_urgency ~ PGS001532_hmPOS_GRCh38_AVG + interview_age + highest_educ + sex_at_birth + site_id_l + genetic_pc_1 + genetic_pc_2 + genetic_pc_3 + genetic_pc_4 + genetic_pc_5 + genetic_pc_6 + genetic_pc_7 + genetic_pc_8 + genetic_pc_9 + genetic_pc_10	second_year	-0.00773165	0.0120018	-0.644206	5150		8.11276e-05	0.519471	1	Time from waking to first cigarette	35324888	snpnet
Sensation Seeking	PGS001532	upps_y_ss_sensation_seeking ~ PGS001532_hmPOS_GRCh38_AVG + interview_age + highest_educ + sex_at_birth + site_id_l + genetic_pc_1 + genetic_pc_2 + genetic_pc_3 + genetic_pc_4 + genetic_pc_5 + genetic_pc_6 + genetic_pc_7 + genetic_pc_8 + genetic_pc_9 + genetic_pc_10	second_year	-0.00540218	0.0140955	-0.383256	5151		2.87101e-05	0.701546	1	Time from waking to first cigarette	35324888	snpnet
Negative Urgency	PGS002037	upps_y_ss_negative_urgency ~ PGS002037_hmPOS_GRCh38_AVG + interview_age + highest_educ + sex_at_birth + site_id_l + genetic_pc_1 + genetic_pc_2 + genetic_pc_3 + genetic_pc_4 + genetic_pc_5 + genetic_pc_6 + genetic_pc_7 + genetic_pc_8 + genetic_pc_9 + genetic_pc_10	second_year	0.0475133	0.0132761	3.57887	5150		0.00249782	0.000348276	0.0644311	Tobacco use disorder	34995502	LDpred2 (bigsnpr)
Lack of Planning	PGS002037	upps_y_ss_lack_of_planning ~ PGS002037_hmPOS_GRCh38_AVG + interview_age + highest_educ + sex_at_birth + site_id_l + genetic_pc_1 + genetic_pc_2 + genetic_pc_3 + genetic_pc_4 + genetic_pc_5 + genetic_pc_6 + genetic_pc_7 + genetic_pc_8 + genetic_pc_9 + genetic_pc_10	second_year	0.0735085	0.0134769	5.45439	5150		0.00578267	5.14513e-08	9.51849e-06	Tobacco use disorder	34995502	LDpred2 (bigsnpr)
Lack of Perserverance	PGS002037	upps_y_ss_lack_of_perseverance ~ PGS002037_hmPOS_GRCh38_AVG + interview_age + highest_educ + sex_at_birth + site_id_l + genetic_pc_1 + genetic_pc_2 + genetic_pc_3 + genetic_pc_4 + genetic_pc_5 + genetic_pc_6 + genetic_pc_7 + genetic_pc_8 + genetic_pc_9 + genetic_pc_10	second_year	0.0811455	0.0126108	6.43463	5150		0.00802971	1.35071e-10	2.49881e-08	Tobacco use disorder	34995502	LDpred2 (bigsnpr)
Positive Urgency	PGS002037	upps_y_ss_positive_urgency ~ PGS002037_hmPOS_GRCh38_AVG + interview_age + highest_educ + sex_at_birth + site_id_l + genetic_pc_1 + genetic_pc_2 + genetic_pc_3 + genetic_pc_4 + genetic_pc_5 + genetic_pc_6 + genetic_pc_7 + genetic_pc_8 + genetic_pc_9 + genetic_pc_10	second_year	0.059095	0.012126	4.87341	5150		0.00462176	1.13004e-06	0.000209057	Tobacco use disorder	34995502	LDpred2 (bigsnpr)
Sensation Seeking	PGS002037	upps_y_ss_sensation_seeking ~ PGS002037_hmPOS_GRCh38_AVG + interview_age + highest_educ + sex_at_birth + site_id_l + genetic_pc_1 + genetic_pc_2 + genetic_pc_3 + genetic_pc_4 + genetic_pc_5 + genetic_pc_6 + genetic_pc_7 + genetic_pc_8 + genetic_pc_9 + genetic_pc_10	second_year	0.0211231	0.0142688	1.48037	5151		0.000428178	0.138836	1	Tobacco use disorder	34995502	LDpred2 (bigsnpr)
Negative Urgency	PGS002839	upps_y_ss_negative_urgency ~ PGS002839_hmPOS_GRCh38_AVG + interview_age + highest_educ + sex_at_birth + site_id_l + genetic_pc_1 + genetic_pc_2 + genetic_pc_3 + genetic_pc_4 + genetic_pc_5 + genetic_pc_6 + genetic_pc_7 + genetic_pc_8 + genetic_pc_9 + genetic_pc_10	fourth_year	0.0660815	0.0202061	3.27037	2334		0.00463062	0.00108994	0.201638	Alcohol consumption	36152628	PRS-CS	European:100
Lack of Planning	PGS002839	upps_y_ss_lack_of_planning ~ PGS002839_hmPOS_GRCh38_AVG + interview_age + highest_educ + sex_at_birth + site_id_l + genetic_pc_1 + genetic_pc_2 + genetic_pc_3 + genetic_pc_4 + genetic_pc_5 + genetic_pc_6 + genetic_pc_7 + genetic_pc_8 + genetic_pc_9 + genetic_pc_10	fourth_year	0.0686269	0.0200298	3.42624	2334		0.00508024	0.000622759	0.11521	Alcohol consumption	36152628	PRS-CS	European:100
Lack of Perserverance	PGS002839	upps_y_ss_lack_of_perseverance ~ PGS002839_hmPOS_GRCh38_AVG + interview_age + highest_educ + sex_at_birth + site_id_l + genetic_pc_1 + genetic_pc_2 + genetic_pc_3 + genetic_pc_4 + genetic_pc_5 + genetic_pc_6 + genetic_pc_7 + genetic_pc_8 + genetic_pc_9 + genetic_pc_10	fourth_year	0.0373813	0.019184	1.94856	2334		0.00164882	0.0514693	1	Alcohol consumption	36152628	PRS-CS	European:100
Positive Urgency	PGS002839	upps_y_ss_positive_urgency ~ PGS002839_hmPOS_GRCh38_AVG + interview_age + highest_educ + sex_at_birth + site_id_l + genetic_pc_1 + genetic_pc_2 + genetic_pc_3 + genetic_pc_4 + genetic_pc_5 + genetic_pc_6 + genetic_pc_7 + genetic_pc_8 + genetic_pc_9 + genetic_pc_10	fourth_year	0.0548092	0.0188232	2.9118	2334		0.00367438	0.00362818	0.671214	Alcohol consumption	36152628	PRS-CS	European:100
Sensation Seeking	PGS002839	upps_y_ss_sensation_seeking ~ PGS002839_hmPOS_GRCh38_AVG + interview_age + highest_educ + sex_at_birth + site_id_l + genetic_pc_1 + genetic_pc_2 + genetic_pc_3 + genetic_pc_4 + genetic_pc_5 + genetic_pc_6 + genetic_pc_7 + genetic_pc_8 + genetic_pc_9 + genetic_pc_10	fourth_year	0.0361847	0.0215903	1.67597	2334		0.00122029	0.09388	1	Alcohol consumption	36152628	PRS-CS	European:100
Negative Urgency	PGS000203	upps_y_ss_negative_urgency ~ PGS000203_hmPOS_GRCh38_AVG + interview_age + highest_educ + sex_at_birth + site_id_l + genetic_pc_1 + genetic_pc_2 + genetic_pc_3 + genetic_pc_4 + genetic_pc_5 + genetic_pc_6 + genetic_pc_7 + genetic_pc_8 + genetic_pc_9 + genetic_pc_10	fourth_year	0.0656764	0.0202392	3.245	2334		0.00455939	0.00119135	0.2204	Alcohol consumption (drinks per week)	32555147	PRS-CS	European:100
Lack of Planning	PGS000203	upps_y_ss_lack_of_planning ~ PGS000203_hmPOS_GRCh38_AVG + interview_age + highest_educ + sex_at_birth + site_id_l + genetic_pc_1 + genetic_pc_2 + genetic_pc_3 + genetic_pc_4 + genetic_pc_5 + genetic_pc_6 + genetic_pc_7 + genetic_pc_8 + genetic_pc_9 + genetic_pc_10	fourth_year	0.0609569	0.0200728	3.03679	2334		0.00399531	0.00241801	0.447332	Alcohol consumption (drinks per week)	32555147	PRS-CS	European:100
Lack of Perserverance	PGS000203	upps_y_ss_lack_of_perseverance ~ PGS000203_hmPOS_GRCh38_AVG + interview_age + highest_educ + sex_at_birth + site_id_l + genetic_pc_1 + genetic_pc_2 + genetic_pc_3 + genetic_pc_4 + genetic_pc_5 + genetic_pc_6 + genetic_pc_7 + genetic_pc_8 + genetic_pc_9 + genetic_pc_10	fourth_year	0.0379371	0.0192144	1.97442	2334		0.00169279	0.048454	1	Alcohol consumption (drinks per week)	32555147	PRS-CS	European:100
Positive Urgency	PGS000203	upps_y_ss_positive_urgency ~ PGS000203_hmPOS_GRCh38_AVG + interview_age + highest_educ + sex_at_birth + site_id_l + genetic_pc_1 + genetic_pc_2 + genetic_pc_3 + genetic_pc_4 + genetic_pc_5 + genetic_pc_6 + genetic_pc_7 + genetic_pc_8 + genetic_pc_9 + genetic_pc_10	fourth_year	0.0515001	0.0188575	2.73101	2334		0.00323372	0.0063622	1	Alcohol consumption (drinks per week)	32555147	PRS-CS	European:100
Sensation Seeking	PGS000203	upps_y_ss_sensation_seeking ~ PGS000203_hmPOS_GRCh38_AVG + interview_age + highest_educ + sex_at_birth + site_id_l + genetic_pc_1 + genetic_pc_2 + genetic_pc_3 + genetic_pc_4 + genetic_pc_5 + genetic_pc_6 + genetic_pc_7 + genetic_pc_8 + genetic_pc_9 + genetic_pc_10	fourth_year	0.0300607	0.021629	1.38983	2334		0.000839498	0.164715	1	Alcohol consumption (drinks per week)	32555147	PRS-CS	European:100
Negative Urgency	PGS002115	upps_y_ss_negative_urgency ~ PGS002115_hmPOS_GRCh38_AVG + interview_age + highest_educ + sex_at_birth + site_id_l + genetic_pc_1 + genetic_pc_2 + genetic_pc_3 + genetic_pc_4 + genetic_pc_5 + genetic_pc_6 + genetic_pc_7 + genetic_pc_8 + genetic_pc_9 + genetic_pc_10	fourth_year	0.0178503	0.0203184	0.878528	2334		0.000335603	0.379749	1	Alcohol drinker status	34995502	LDpred2 (bigsnpr)
Lack of Planning	PGS002115	upps_y_ss_lack_of_planning ~ PGS002115_hmPOS_GRCh38_AVG + interview_age + highest_educ + sex_at_birth + site_id_l + genetic_pc_1 + genetic_pc_2 + genetic_pc_3 + genetic_pc_4 + genetic_pc_5 + genetic_pc_6 + genetic_pc_7 + genetic_pc_8 + genetic_pc_9 + genetic_pc_10	fourth_year	0.0287935	0.0201401	1.42966	2334		0.00088826	0.152951	1	Alcohol drinker status	34995502	LDpred2 (bigsnpr)
Lack of Perserverance	PGS002115	upps_y_ss_lack_of_perseverance ~ PGS002115_hmPOS_GRCh38_AVG + interview_age + highest_educ + sex_at_birth + site_id_l + genetic_pc_1 + genetic_pc_2 + genetic_pc_3 + genetic_pc_4 + genetic_pc_5 + genetic_pc_6 + genetic_pc_7 + genetic_pc_8 + genetic_pc_9 + genetic_pc_10	fourth_year	0.0333618	0.0192525	1.73286	2334		0.00130443	0.083255	1	Alcohol drinker status	34995502	LDpred2 (bigsnpr)
Positive Urgency	PGS002115	upps_y_ss_positive_urgency ~ PGS002115_hmPOS_GRCh38_AVG + interview_age + highest_educ + sex_at_birth + site_id_l + genetic_pc_1 + genetic_pc_2 + genetic_pc_3 + genetic_pc_4 + genetic_pc_5 + genetic_pc_6 + genetic_pc_7 + genetic_pc_8 + genetic_pc_9 + genetic_pc_10	fourth_year	0.0367636	0.0189063	1.94451	2334		0.00164199	0.0519554	1	Alcohol drinker status	34995502	LDpred2 (bigsnpr)
Sensation Seeking	PGS002115	upps_y_ss_sensation_seeking ~ PGS002115_hmPOS_GRCh38_AVG + interview_age + highest_educ + sex_at_birth + site_id_l + genetic_pc_1 + genetic_pc_2 + genetic_pc_3 + genetic_pc_4 + genetic_pc_5 + genetic_pc_6 + genetic_pc_7 + genetic_pc_8 + genetic_pc_9 + genetic_pc_10	fourth_year	-0.0106037	0.0216757	-0.489196	2334		0.000104083	0.62475	1	Alcohol drinker status	34995502	LDpred2 (bigsnpr)
Negative Urgency	PGS002152	upps_y_ss_negative_urgency ~ PGS002152_hmPOS_GRCh38_AVG + interview_age + highest_educ + sex_at_birth + site_id_l + genetic_pc_1 + genetic_pc_2 + genetic_pc_3 + genetic_pc_4 + genetic_pc_5 + genetic_pc_6 + genetic_pc_7 + genetic_pc_8 + genetic_pc_9 + genetic_pc_10	fourth_year	-0.00431431	0.0203232	-0.212285	2334		1.96016e-05	0.831903	1	Alcohol intake frequency	34995502	LDpred2 (bigsnpr)
Lack of Planning	PGS002152	upps_y_ss_lack_of_planning ~ PGS002152_hmPOS_GRCh38_AVG + interview_age + highest_educ + sex_at_birth + site_id_l + genetic_pc_1 + genetic_pc_2 + genetic_pc_3 + genetic_pc_4 + genetic_pc_5 + genetic_pc_6 + genetic_pc_7 + genetic_pc_8 + genetic_pc_9 + genetic_pc_10	fourth_year	-0.0237964	0.0201445	-1.18129	2334		0.00060661	0.23761	1	Alcohol intake frequency	34995502	LDpred2 (bigsnpr)
Lack of Perserverance	PGS002152	upps_y_ss_lack_of_perseverance ~ PGS002152_hmPOS_GRCh38_AVG + interview_age + highest_educ + sex_at_birth + site_id_l + genetic_pc_1 + genetic_pc_2 + genetic_pc_3 + genetic_pc_4 + genetic_pc_5 + genetic_pc_6 + genetic_pc_7 + genetic_pc_8 + genetic_pc_9 + genetic_pc_10	fourth_year	0.0175419	0.0192631	0.910649	2334		0.000360584	0.362576	1	Alcohol intake frequency	34995502	LDpred2 (bigsnpr)
Positive Urgency	PGS002152	upps_y_ss_positive_urgency ~ PGS002152_hmPOS_GRCh38_AVG + interview_age + highest_educ + sex_at_birth + site_id_l + genetic_pc_1 + genetic_pc_2 + genetic_pc_3 + genetic_pc_4 + genetic_pc_5 + genetic_pc_6 + genetic_pc_7 + genetic_pc_8 + genetic_pc_9 + genetic_pc_10	fourth_year	-0.012332	0.0189216	-0.651745	2334		0.000184729	0.514631	1	Alcohol intake frequency	34995502	LDpred2 (bigsnpr)
Sensation Seeking	PGS002152	upps_y_ss_sensation_seeking ~ PGS002152_hmPOS_GRCh38_AVG + interview_age + highest_educ + sex_at_birth + site_id_l + genetic_pc_1 + genetic_pc_2 + genetic_pc_3 + genetic_pc_4 + genetic_pc_5 + genetic_pc_6 + genetic_pc_7 + genetic_pc_8 + genetic_pc_9 + genetic_pc_10	fourth_year	-0.00873555	0.0216777	-0.402974	2334		7.06291e-05	0.687005	1	Alcohol intake frequency	34995502	LDpred2 (bigsnpr)
Negative Urgency	PGS002738	upps_y_ss_negative_urgency ~ PGS002738_hmPOS_GRCh38_AVG + interview_age + highest_educ + sex_at_birth + site_id_l + genetic_pc_1 + genetic_pc_2 + genetic_pc_3 + genetic_pc_4 + genetic_pc_5 + genetic_pc_6 + genetic_pc_7 + genetic_pc_8 + genetic_pc_9 + genetic_pc_10	fourth_year	0.0557031	0.0202928	2.74496	2334		0.00326672	0.00609887	1	Alcohol use disorder	35267208	PRS-CS	European:81.7|African:14.3|Hispanic or Latin American:3.6|East Asian:0.3|South Asian:0.05
Lack of Planning	PGS002738	upps_y_ss_lack_of_planning ~ PGS002738_hmPOS_GRCh38_AVG + interview_age + highest_educ + sex_at_birth + site_id_l + genetic_pc_1 + genetic_pc_2 + genetic_pc_3 + genetic_pc_4 + genetic_pc_5 + genetic_pc_6 + genetic_pc_7 + genetic_pc_8 + genetic_pc_9 + genetic_pc_10	fourth_year	0.0295835	0.0201438	1.46862	2334		0.000937281	0.142074	1	Alcohol use disorder	35267208	PRS-CS	European:81.7|African:14.3|Hispanic or Latin American:3.6|East Asian:0.3|South Asian:0.05
Lack of Perserverance	PGS002738	upps_y_ss_lack_of_perseverance ~ PGS002738_hmPOS_GRCh38_AVG + interview_age + highest_educ + sex_at_birth + site_id_l + genetic_pc_1 + genetic_pc_2 + genetic_pc_3 + genetic_pc_4 + genetic_pc_5 + genetic_pc_6 + genetic_pc_7 + genetic_pc_8 + genetic_pc_9 + genetic_pc_10	fourth_year	0.0158634	0.0192662	0.823379	2334		0.000294803	0.410378	1	Alcohol use disorder	35267208	PRS-CS	European:81.7|African:14.3|Hispanic or Latin American:3.6|East Asian:0.3|South Asian:0.05
Positive Urgency	PGS002738	upps_y_ss_positive_urgency ~ PGS002738_hmPOS_GRCh38_AVG + interview_age + highest_educ + sex_at_birth + site_id_l + genetic_pc_1 + genetic_pc_2 + genetic_pc_3 + genetic_pc_4 + genetic_pc_5 + genetic_pc_6 + genetic_pc_7 + genetic_pc_8 + genetic_pc_9 + genetic_pc_10	fourth_year	0.0474001	0.0189	2.50795	2334		0.00272842	0.0122118	1	Alcohol use disorder	35267208	PRS-CS	European:81.7|African:14.3|Hispanic or Latin American:3.6|East Asian:0.3|South Asian:0.05
Sensation Seeking	PGS002738	upps_y_ss_sensation_seeking ~ PGS002738_hmPOS_GRCh38_AVG + interview_age + highest_educ + sex_at_birth + site_id_l + genetic_pc_1 + genetic_pc_2 + genetic_pc_3 + genetic_pc_4 + genetic_pc_5 + genetic_pc_6 + genetic_pc_7 + genetic_pc_8 + genetic_pc_9 + genetic_pc_10	fourth_year	0.0459779	0.0216601	2.1227	2334		0.00195608	0.0338858	1	Alcohol use disorder	35267208	PRS-CS	European:81.7|African:14.3|Hispanic or Latin American:3.6|East Asian:0.3|South Asian:0.05
Negative Urgency	PGS001088	upps_y_ss_negative_urgency ~ PGS001088_hmPOS_GRCh38_AVG + interview_age + highest_educ + sex_at_birth + site_id_l + genetic_pc_1 + genetic_pc_2 + genetic_pc_3 + genetic_pc_4 + genetic_pc_5 + genetic_pc_6 + genetic_pc_7 + genetic_pc_8 + genetic_pc_9 + genetic_pc_10	fourth_year	0.0288552	0.0204964	1.40782	2334		0.000861349	0.159321	1	Average weekly alcohol consumption (beer and cider)	35324888	snpnet
Lack of Planning	PGS001088	upps_y_ss_lack_of_planning ~ PGS001088_hmPOS_GRCh38_AVG + interview_age + highest_educ + sex_at_birth + site_id_l + genetic_pc_1 + genetic_pc_2 + genetic_pc_3 + genetic_pc_4 + genetic_pc_5 + genetic_pc_6 + genetic_pc_7 + genetic_pc_8 + genetic_pc_9 + genetic_pc_10	fourth_year	0.0338099	0.0203187	1.66398	2334		0.00120292	0.0962525	1	Average weekly alcohol consumption (beer and cider)	35324888	snpnet
Lack of Perserverance	PGS001088	upps_y_ss_lack_of_perseverance ~ PGS001088_hmPOS_GRCh38_AVG + interview_age + highest_educ + sex_at_birth + site_id_l + genetic_pc_1 + genetic_pc_2 + genetic_pc_3 + genetic_pc_4 + genetic_pc_5 + genetic_pc_6 + genetic_pc_7 + genetic_pc_8 + genetic_pc_9 + genetic_pc_10	fourth_year	0.0460189	0.0194152	2.37025	2334		0.00243775	0.0178581	1	Average weekly alcohol consumption (beer and cider)	35324888	snpnet
Positive Urgency	PGS001088	upps_y_ss_positive_urgency ~ PGS001088_hmPOS_GRCh38_AVG + interview_age + highest_educ + sex_at_birth + site_id_l + genetic_pc_1 + genetic_pc_2 + genetic_pc_3 + genetic_pc_4 + genetic_pc_5 + genetic_pc_6 + genetic_pc_7 + genetic_pc_8 + genetic_pc_9 + genetic_pc_10	fourth_year	0.0403297	0.0190741	2.11437	2334		0.0019408	0.034591	1	Average weekly alcohol consumption (beer and cider)	35324888	snpnet
Sensation Seeking	PGS001088	upps_y_ss_sensation_seeking ~ PGS001088_hmPOS_GRCh38_AVG + interview_age + highest_educ + sex_at_birth + site_id_l + genetic_pc_1 + genetic_pc_2 + genetic_pc_3 + genetic_pc_4 + genetic_pc_5 + genetic_pc_6 + genetic_pc_7 + genetic_pc_8 + genetic_pc_9 + genetic_pc_10	fourth_year	0.000979942	0.0218724	0.0448026	2334		8.73106e-07	0.964269	1	Average weekly alcohol consumption (beer and cider)	35324888	snpnet
Negative Urgency	PGS002913	upps_y_ss_negative_urgency ~ PGS002913_hmPOS_GRCh38_AVG + interview_age + highest_educ + sex_at_birth + site_id_l + genetic_pc_1 + genetic_pc_2 + genetic_pc_3 + genetic_pc_4 + genetic_pc_5 + genetic_pc_6 + genetic_pc_7 + genetic_pc_8 + genetic_pc_9 + genetic_pc_10	fourth_year	-0.0359182	0.0202949	-1.76981	2334		0.00136058	0.076891	1	Drinking Status	36152628	PRS-CS	European:100
Lack of Planning	PGS002913	upps_y_ss_lack_of_planning ~ PGS002913_hmPOS_GRCh38_AVG + interview_age + highest_educ + sex_at_birth + site_id_l + genetic_pc_1 + genetic_pc_2 + genetic_pc_3 + genetic_pc_4 + genetic_pc_5 + genetic_pc_6 + genetic_pc_7 + genetic_pc_8 + genetic_pc_9 + genetic_pc_10	fourth_year	0.0177638	0.0201327	0.882339	2334		0.000338521	0.377686	1	Drinking Status	36152628	PRS-CS	European:100
Lack of Perserverance	PGS002913	upps_y_ss_lack_of_perseverance ~ PGS002913_hmPOS_GRCh38_AVG + interview_age + highest_educ + sex_at_birth + site_id_l + genetic_pc_1 + genetic_pc_2 + genetic_pc_3 + genetic_pc_4 + genetic_pc_5 + genetic_pc_6 + genetic_pc_7 + genetic_pc_8 + genetic_pc_9 + genetic_pc_10	fourth_year	-0.046506	0.0192282	-2.41863	2334		0.00253803	0.0156562	1	Drinking Status	36152628	PRS-CS	European:100
Positive Urgency	PGS002913	upps_y_ss_positive_urgency ~ PGS002913_hmPOS_GRCh38_AVG + interview_age + highest_educ + sex_at_birth + site_id_l + genetic_pc_1 + genetic_pc_2 + genetic_pc_3 + genetic_pc_4 + genetic_pc_5 + genetic_pc_6 + genetic_pc_7 + genetic_pc_8 + genetic_pc_9 + genetic_pc_10	fourth_year	0.00189497	0.0189096	0.100212	2334		4.36814e-06	0.920185	1	Drinking Status	36152628	PRS-CS	European:100
Sensation Seeking	PGS002913	upps_y_ss_sensation_seeking ~ PGS002913_hmPOS_GRCh38_AVG + interview_age + highest_educ + sex_at_birth + site_id_l + genetic_pc_1 + genetic_pc_2 + genetic_pc_3 + genetic_pc_4 + genetic_pc_5 + genetic_pc_6 + genetic_pc_7 + genetic_pc_8 + genetic_pc_9 + genetic_pc_10	fourth_year	-0.00944415	0.021662	-0.435978	2334		8.26713e-05	0.662893	1	Drinking Status	36152628	PRS-CS	European:100
Negative Urgency	PGS003376	upps_y_ss_negative_urgency ~ PGS003376_hmPOS_GRCh38_AVG + interview_age + highest_educ + sex_at_birth + site_id_l + genetic_pc_1 + genetic_pc_2 + genetic_pc_3 + genetic_pc_4 + genetic_pc_5 + genetic_pc_6 + genetic_pc_7 + genetic_pc_8 + genetic_pc_9 + genetic_pc_10	fourth_year	0.0809044	0.0201776	4.00962	2334		0.00694448	6.27571e-05	0.0116101	Drinks per week	36477530	LDpred	European:100
Lack of Planning	PGS003376	upps_y_ss_lack_of_planning ~ PGS003376_hmPOS_GRCh38_AVG + interview_age + highest_educ + sex_at_birth + site_id_l + genetic_pc_1 + genetic_pc_2 + genetic_pc_3 + genetic_pc_4 + genetic_pc_5 + genetic_pc_6 + genetic_pc_7 + genetic_pc_8 + genetic_pc_9 + genetic_pc_10	fourth_year	0.0812431	0.0200042	4.0613	2334		0.00712338	5.04349e-05	0.00933045	Drinks per week	36477530	LDpred	European:100
Lack of Perserverance	PGS003376	upps_y_ss_lack_of_perseverance ~ PGS003376_hmPOS_GRCh38_AVG + interview_age + highest_educ + sex_at_birth + site_id_l + genetic_pc_1 + genetic_pc_2 + genetic_pc_3 + genetic_pc_4 + genetic_pc_5 + genetic_pc_6 + genetic_pc_7 + genetic_pc_8 + genetic_pc_9 + genetic_pc_10	fourth_year	0.0460251	0.019171	2.40076	2334		0.00250075	0.0164401	1	Drinks per week	36477530	LDpred	European:100
Positive Urgency	PGS003376	upps_y_ss_positive_urgency ~ PGS003376_hmPOS_GRCh38_AVG + interview_age + highest_educ + sex_at_birth + site_id_l + genetic_pc_1 + genetic_pc_2 + genetic_pc_3 + genetic_pc_4 + genetic_pc_5 + genetic_pc_6 + genetic_pc_7 + genetic_pc_8 + genetic_pc_9 + genetic_pc_10	fourth_year	0.0610375	0.0188101	3.24493	2334		0.00455919	0.00119164	0.220453	Drinks per week	36477530	LDpred	European:100
Sensation Seeking	PGS003376	upps_y_ss_sensation_seeking ~ PGS003376_hmPOS_GRCh38_AVG + interview_age + highest_educ + sex_at_birth + site_id_l + genetic_pc_1 + genetic_pc_2 + genetic_pc_3 + genetic_pc_4 + genetic_pc_5 + genetic_pc_6 + genetic_pc_7 + genetic_pc_8 + genetic_pc_9 + genetic_pc_10	fourth_year	0.0468437	0.021576	2.17111	2334		0.00204613	0.0300252	1	Drinks per week	36477530	LDpred	European:100
Negative Urgency	PGS001394	upps_y_ss_negative_urgency ~ PGS001394_hmPOS_GRCh38_AVG + interview_age + highest_educ + sex_at_birth + site_id_l + genetic_pc_1 + genetic_pc_2 + genetic_pc_3 + genetic_pc_4 + genetic_pc_5 + genetic_pc_6 + genetic_pc_7 + genetic_pc_8 + genetic_pc_9 + genetic_pc_10	fourth_year	0.0098276	0.0203351	0.483284	2334		0.000101583	0.62894	1	Freq. of drinking alcohol	35324888	snpnet
Lack of Planning	PGS001394	upps_y_ss_lack_of_planning ~ PGS001394_hmPOS_GRCh38_AVG + interview_age + highest_educ + sex_at_birth + site_id_l + genetic_pc_1 + genetic_pc_2 + genetic_pc_3 + genetic_pc_4 + genetic_pc_5 + genetic_pc_6 + genetic_pc_7 + genetic_pc_8 + genetic_pc_9 + genetic_pc_10	fourth_year	0.00331665	0.0201631	0.164492	2334		1.17691e-05	0.869359	1	Freq. of drinking alcohol	35324888	snpnet
Lack of Perserverance	PGS001394	upps_y_ss_lack_of_perseverance ~ PGS001394_hmPOS_GRCh38_AVG + interview_age + highest_educ + sex_at_birth + site_id_l + genetic_pc_1 + genetic_pc_2 + genetic_pc_3 + genetic_pc_4 + genetic_pc_5 + genetic_pc_6 + genetic_pc_7 + genetic_pc_8 + genetic_pc_9 + genetic_pc_10	fourth_year	-0.0175469	0.0192751	-0.910339	2334		0.000360339	0.362739	1	Freq. of drinking alcohol	35324888	snpnet
Positive Urgency	PGS001394	upps_y_ss_positive_urgency ~ PGS001394_hmPOS_GRCh38_AVG + interview_age + highest_educ + sex_at_birth + site_id_l + genetic_pc_1 + genetic_pc_2 + genetic_pc_3 + genetic_pc_4 + genetic_pc_5 + genetic_pc_6 + genetic_pc_7 + genetic_pc_8 + genetic_pc_9 + genetic_pc_10	fourth_year	0.033843	0.018922	1.78856	2334		0.00138951	0.0738179	1	Freq. of drinking alcohol	35324888	snpnet
Sensation Seeking	PGS001394	upps_y_ss_sensation_seeking ~ PGS001394_hmPOS_GRCh38_AVG + interview_age + highest_educ + sex_at_birth + site_id_l + genetic_pc_1 + genetic_pc_2 + genetic_pc_3 + genetic_pc_4 + genetic_pc_5 + genetic_pc_6 + genetic_pc_7 + genetic_pc_8 + genetic_pc_9 + genetic_pc_10	fourth_year	0.00748044	0.0216915	0.344856	2334		5.17267e-05	0.730234	1	Freq. of drinking alcohol	35324888	snpnet
Negative Urgency	PGS001085	upps_y_ss_negative_urgency ~ PGS001085_hmPOS_GRCh38_AVG + interview_age + highest_educ + sex_at_birth + site_id_l + genetic_pc_1 + genetic_pc_2 + genetic_pc_3 + genetic_pc_4 + genetic_pc_5 + genetic_pc_6 + genetic_pc_7 + genetic_pc_8 + genetic_pc_9 + genetic_pc_10	fourth_year	0.0312493	0.0203417	1.53622	2334		0.00102547	0.124622	1	Increased alcohol consumption, versus 10 years ago	35324888	snpnet
Lack of Planning	PGS001085	upps_y_ss_lack_of_planning ~ PGS001085_hmPOS_GRCh38_AVG + interview_age + highest_educ + sex_at_birth + site_id_l + genetic_pc_1 + genetic_pc_2 + genetic_pc_3 + genetic_pc_4 + genetic_pc_5 + genetic_pc_6 + genetic_pc_7 + genetic_pc_8 + genetic_pc_9 + genetic_pc_10	fourth_year	0.0274229	0.020171	1.35952	2334		0.000803314	0.174114	1	Increased alcohol consumption, versus 10 years ago	35324888	snpnet
Lack of Perserverance	PGS001085	upps_y_ss_lack_of_perseverance ~ PGS001085_hmPOS_GRCh38_AVG + interview_age + highest_educ + sex_at_birth + site_id_l + genetic_pc_1 + genetic_pc_2 + genetic_pc_3 + genetic_pc_4 + genetic_pc_5 + genetic_pc_6 + genetic_pc_7 + genetic_pc_8 + genetic_pc_9 + genetic_pc_10	fourth_year	0.00505294	0.0192935	0.261899	2334		2.98343e-05	0.793423	1	Increased alcohol consumption, versus 10 years ago	35324888	snpnet
Positive Urgency	PGS001085	upps_y_ss_positive_urgency ~ PGS001085_hmPOS_GRCh38_AVG + interview_age + highest_educ + sex_at_birth + site_id_l + genetic_pc_1 + genetic_pc_2 + genetic_pc_3 + genetic_pc_4 + genetic_pc_5 + genetic_pc_6 + genetic_pc_7 + genetic_pc_8 + genetic_pc_9 + genetic_pc_10	fourth_year	0.0227183	0.0189441	1.19923	2334		0.000625163	0.230563	1	Increased alcohol consumption, versus 10 years ago	35324888	snpnet
Sensation Seeking	PGS001085	upps_y_ss_sensation_seeking ~ PGS001085_hmPOS_GRCh38_AVG + interview_age + highest_educ + sex_at_birth + site_id_l + genetic_pc_1 + genetic_pc_2 + genetic_pc_3 + genetic_pc_4 + genetic_pc_5 + genetic_pc_6 + genetic_pc_7 + genetic_pc_8 + genetic_pc_9 + genetic_pc_10	fourth_year	0.0417365	0.0216917	1.92408	2334		0.00160771	0.0544681	1	Increased alcohol consumption, versus 10 years ago	35324888	snpnet
Negative Urgency	PGS000202	upps_y_ss_negative_urgency ~ PGS000202_hmPOS_GRCh38_AVG + interview_age + highest_educ + sex_at_birth + site_id_l + genetic_pc_1 + genetic_pc_2 + genetic_pc_3 + genetic_pc_4 + genetic_pc_5 + genetic_pc_6 + genetic_pc_7 + genetic_pc_8 + genetic_pc_9 + genetic_pc_10	fourth_year	0.0566835	0.0204086	2.77743	2334		0.0033442	0.00552354	1	Problematic Alcohol Use	32555147	PRS-CS	European:100
Lack of Planning	PGS000202	upps_y_ss_lack_of_planning ~ PGS000202_hmPOS_GRCh38_AVG + interview_age + highest_educ + sex_at_birth + site_id_l + genetic_pc_1 + genetic_pc_2 + genetic_pc_3 + genetic_pc_4 + genetic_pc_5 + genetic_pc_6 + genetic_pc_7 + genetic_pc_8 + genetic_pc_9 + genetic_pc_10	fourth_year	0.0582479	0.0202326	2.87892	2334		0.00359217	0.00402727	0.745045	Problematic Alcohol Use	32555147	PRS-CS	European:100
Lack of Perserverance	PGS000202	upps_y_ss_lack_of_perseverance ~ PGS000202_hmPOS_GRCh38_AVG + interview_age + highest_educ + sex_at_birth + site_id_l + genetic_pc_1 + genetic_pc_2 + genetic_pc_3 + genetic_pc_4 + genetic_pc_5 + genetic_pc_6 + genetic_pc_7 + genetic_pc_8 + genetic_pc_9 + genetic_pc_10	fourth_year	0.0443946	0.0193576	2.29339	2334		0.00228258	0.0219153	1	Problematic Alcohol Use	32555147	PRS-CS	European:100
Positive Urgency	PGS000202	upps_y_ss_positive_urgency ~ PGS000202_hmPOS_GRCh38_AVG + interview_age + highest_educ + sex_at_birth + site_id_l + genetic_pc_1 + genetic_pc_2 + genetic_pc_3 + genetic_pc_4 + genetic_pc_5 + genetic_pc_6 + genetic_pc_7 + genetic_pc_8 + genetic_pc_9 + genetic_pc_10	fourth_year	0.0611411	0.0189918	3.21935	2334		0.00448791	0.00130272	0.241003	Problematic Alcohol Use	32555147	PRS-CS	European:100
Sensation Seeking	PGS000202	upps_y_ss_sensation_seeking ~ PGS000202_hmPOS_GRCh38_AVG + interview_age + highest_educ + sex_at_birth + site_id_l + genetic_pc_1 + genetic_pc_2 + genetic_pc_3 + genetic_pc_4 + genetic_pc_5 + genetic_pc_6 + genetic_pc_7 + genetic_pc_8 + genetic_pc_9 + genetic_pc_10	fourth_year	0.00909919	0.0218051	0.417297	2334		7.5739e-05	0.6765	1	Problematic Alcohol Use	32555147	PRS-CS	European:100
Negative Urgency	PGS002125	upps_y_ss_negative_urgency ~ PGS002125_hmPOS_GRCh38_AVG + interview_age + highest_educ + sex_at_birth + site_id_l + genetic_pc_1 + genetic_pc_2 + genetic_pc_3 + genetic_pc_4 + genetic_pc_5 + genetic_pc_6 + genetic_pc_7 + genetic_pc_8 + genetic_pc_9 + genetic_pc_10	fourth_year	0.0454731	0.0203347	2.23624	2334		0.00217047	0.0254319	1	Ever taken cannabis	34995502	LDpred2 (bigsnpr)
Lack of Planning	PGS002125	upps_y_ss_lack_of_planning ~ PGS002125_hmPOS_GRCh38_AVG + interview_age + highest_educ + sex_at_birth + site_id_l + genetic_pc_1 + genetic_pc_2 + genetic_pc_3 + genetic_pc_4 + genetic_pc_5 + genetic_pc_6 + genetic_pc_7 + genetic_pc_8 + genetic_pc_9 + genetic_pc_10	fourth_year	0.0195271	0.0201796	0.967669	2334		0.000407134	0.333312	1	Ever taken cannabis	34995502	LDpred2 (bigsnpr)
Lack of Perserverance	PGS002125	upps_y_ss_lack_of_perseverance ~ PGS002125_hmPOS_GRCh38_AVG + interview_age + highest_educ + sex_at_birth + site_id_l + genetic_pc_1 + genetic_pc_2 + genetic_pc_3 + genetic_pc_4 + genetic_pc_5 + genetic_pc_6 + genetic_pc_7 + genetic_pc_8 + genetic_pc_9 + genetic_pc_10	fourth_year	0.0711895	0.019241	3.69989	2334		0.00591917	0.000220752	0.0408392	Ever taken cannabis	34995502	LDpred2 (bigsnpr)
Positive Urgency	PGS002125	upps_y_ss_positive_urgency ~ PGS002125_hmPOS_GRCh38_AVG + interview_age + highest_educ + sex_at_birth + site_id_l + genetic_pc_1 + genetic_pc_2 + genetic_pc_3 + genetic_pc_4 + genetic_pc_5 + genetic_pc_6 + genetic_pc_7 + genetic_pc_8 + genetic_pc_9 + genetic_pc_10	fourth_year	0.0492635	0.0189265	2.60288	2334		0.00293828	0.00930376	1	Ever taken cannabis	34995502	LDpred2 (bigsnpr)
Sensation Seeking	PGS002125	upps_y_ss_sensation_seeking ~ PGS002125_hmPOS_GRCh38_AVG + interview_age + highest_educ + sex_at_birth + site_id_l + genetic_pc_1 + genetic_pc_2 + genetic_pc_3 + genetic_pc_4 + genetic_pc_5 + genetic_pc_6 + genetic_pc_7 + genetic_pc_8 + genetic_pc_9 + genetic_pc_10	fourth_year	0.0330564	0.0217031	1.52312	2334		0.00100807	0.127867	1	Ever taken cannabis	34995502	LDpred2 (bigsnpr)
Negative Urgency	PGS001123	upps_y_ss_negative_urgency ~ PGS001123_hmPOS_GRCh38_AVG + interview_age + highest_educ + sex_at_birth + site_id_l + genetic_pc_1 + genetic_pc_2 + genetic_pc_3 + genetic_pc_4 + genetic_pc_5 + genetic_pc_6 + genetic_pc_7 + genetic_pc_8 + genetic_pc_9 + genetic_pc_10	fourth_year	0.00428695	0.0204211	0.209928	2334		1.91687e-05	0.833743	1	Coffee consumption	35324888	snpnet
Lack of Planning	PGS001123	upps_y_ss_lack_of_planning ~ PGS001123_hmPOS_GRCh38_AVG + interview_age + highest_educ + sex_at_birth + site_id_l + genetic_pc_1 + genetic_pc_2 + genetic_pc_3 + genetic_pc_4 + genetic_pc_5 + genetic_pc_6 + genetic_pc_7 + genetic_pc_8 + genetic_pc_9 + genetic_pc_10	fourth_year	-0.0404297	0.02023	-1.9985	2334		0.00173426	0.0457802	1	Coffee consumption	35324888	snpnet
Lack of Perserverance	PGS001123	upps_y_ss_lack_of_perseverance ~ PGS001123_hmPOS_GRCh38_AVG + interview_age + highest_educ + sex_at_birth + site_id_l + genetic_pc_1 + genetic_pc_2 + genetic_pc_3 + genetic_pc_4 + genetic_pc_5 + genetic_pc_6 + genetic_pc_7 + genetic_pc_8 + genetic_pc_9 + genetic_pc_10	fourth_year	-0.032965	0.0193471	-1.70388	2334		0.00126121	0.0885395	1	Coffee consumption	35324888	snpnet
Positive Urgency	PGS001123	upps_y_ss_positive_urgency ~ PGS001123_hmPOS_GRCh38_AVG + interview_age + highest_educ + sex_at_birth + site_id_l + genetic_pc_1 + genetic_pc_2 + genetic_pc_3 + genetic_pc_4 + genetic_pc_5 + genetic_pc_6 + genetic_pc_7 + genetic_pc_8 + genetic_pc_9 + genetic_pc_10	fourth_year	0.023912	0.0190079	1.258	2334		0.000687902	0.208518	1	Coffee consumption	35324888	snpnet
Sensation Seeking	PGS001123	upps_y_ss_sensation_seeking ~ PGS001123_hmPOS_GRCh38_AVG + interview_age + highest_educ + sex_at_birth + site_id_l + genetic_pc_1 + genetic_pc_2 + genetic_pc_3 + genetic_pc_4 + genetic_pc_5 + genetic_pc_6 + genetic_pc_7 + genetic_pc_8 + genetic_pc_9 + genetic_pc_10	fourth_year	-0.0340647	0.0217713	-1.56466	2334		0.00106375	0.1178	1	Coffee consumption	35324888	snpnet
Negative Urgency	PGS001124	upps_y_ss_negative_urgency ~ PGS001124_hmPOS_GRCh38_AVG + interview_age + highest_educ + sex_at_birth + site_id_l + genetic_pc_1 + genetic_pc_2 + genetic_pc_3 + genetic_pc_4 + genetic_pc_5 + genetic_pc_6 + genetic_pc_7 + genetic_pc_8 + genetic_pc_9 + genetic_pc_10	fourth_year	-0.0192261	0.0203018	-0.947015	2334		0.000389946	0.343731	1	Coffee consumption (ground coffee)	35324888	snpnet
Lack of Planning	PGS001124	upps_y_ss_lack_of_planning ~ PGS001124_hmPOS_GRCh38_AVG + interview_age + highest_educ + sex_at_birth + site_id_l + genetic_pc_1 + genetic_pc_2 + genetic_pc_3 + genetic_pc_4 + genetic_pc_5 + genetic_pc_6 + genetic_pc_7 + genetic_pc_8 + genetic_pc_9 + genetic_pc_10	fourth_year	-0.0237078	0.020127	-1.17791	2334		0.000603148	0.238954	1	Coffee consumption (ground coffee)	35324888	snpnet
Lack of Perserverance	PGS001124	upps_y_ss_lack_of_perseverance ~ PGS001124_hmPOS_GRCh38_AVG + interview_age + highest_educ + sex_at_birth + site_id_l + genetic_pc_1 + genetic_pc_2 + genetic_pc_3 + genetic_pc_4 + genetic_pc_5 + genetic_pc_6 + genetic_pc_7 + genetic_pc_8 + genetic_pc_9 + genetic_pc_10	fourth_year	-0.0286921	0.0192405	-1.49123	2334		0.000966347	0.136037	1	Coffee consumption (ground coffee)	35324888	snpnet
Positive Urgency	PGS001124	upps_y_ss_positive_urgency ~ PGS001124_hmPOS_GRCh38_AVG + interview_age + highest_educ + sex_at_birth + site_id_l + genetic_pc_1 + genetic_pc_2 + genetic_pc_3 + genetic_pc_4 + genetic_pc_5 + genetic_pc_6 + genetic_pc_7 + genetic_pc_8 + genetic_pc_9 + genetic_pc_10	fourth_year	-0.0486593	0.0188796	-2.57735	2334		0.00288107	0.0100179	1	Coffee consumption (ground coffee)	35324888	snpnet
Sensation Seeking	PGS001124	upps_y_ss_sensation_seeking ~ PGS001124_hmPOS_GRCh38_AVG + interview_age + highest_educ + sex_at_birth + site_id_l + genetic_pc_1 + genetic_pc_2 + genetic_pc_3 + genetic_pc_4 + genetic_pc_5 + genetic_pc_6 + genetic_pc_7 + genetic_pc_8 + genetic_pc_9 + genetic_pc_10	fourth_year	-0.0457199	0.0216386	-2.11288	2334		0.00193806	0.0347185	1	Coffee consumption (ground coffee)	35324888	snpnet
Negative Urgency	PGS001125	upps_y_ss_negative_urgency ~ PGS001125_hmPOS_GRCh38_AVG + interview_age + highest_educ + sex_at_birth + site_id_l + genetic_pc_1 + genetic_pc_2 + genetic_pc_3 + genetic_pc_4 + genetic_pc_5 + genetic_pc_6 + genetic_pc_7 + genetic_pc_8 + genetic_pc_9 + genetic_pc_10	fourth_year	-0.00606007	0.0202914	-0.298652	2334		3.87949e-05	0.765233	1	Coffee consumption (instant coffee)	35324888	snpnet
Lack of Planning	PGS001125	upps_y_ss_lack_of_planning ~ PGS001125_hmPOS_GRCh38_AVG + interview_age + highest_educ + sex_at_birth + site_id_l + genetic_pc_1 + genetic_pc_2 + genetic_pc_3 + genetic_pc_4 + genetic_pc_5 + genetic_pc_6 + genetic_pc_7 + genetic_pc_8 + genetic_pc_9 + genetic_pc_10	fourth_year	-0.00053627	0.0201193	-0.0266545	2334		3.09032e-07	0.978738	1	Coffee consumption (instant coffee)	35324888	snpnet
Lack of Perserverance	PGS001125	upps_y_ss_lack_of_perseverance ~ PGS001125_hmPOS_GRCh38_AVG + interview_age + highest_educ + sex_at_birth + site_id_l + genetic_pc_1 + genetic_pc_2 + genetic_pc_3 + genetic_pc_4 + genetic_pc_5 + genetic_pc_6 + genetic_pc_7 + genetic_pc_8 + genetic_pc_9 + genetic_pc_10	fourth_year	0.0277089	0.0192279	1.44108	2334		0.00090249	0.1497	1	Coffee consumption (instant coffee)	35324888	snpnet
Positive Urgency	PGS001125	upps_y_ss_positive_urgency ~ PGS001125_hmPOS_GRCh38_AVG + interview_age + highest_educ + sex_at_birth + site_id_l + genetic_pc_1 + genetic_pc_2 + genetic_pc_3 + genetic_pc_4 + genetic_pc_5 + genetic_pc_6 + genetic_pc_7 + genetic_pc_8 + genetic_pc_9 + genetic_pc_10	fourth_year	-7.75139e-06	0.0188939	-0.000410258	2334		7.32109e-11	0.999673	1	Coffee consumption (instant coffee)	35324888	snpnet
Sensation Seeking	PGS001125	upps_y_ss_sensation_seeking ~ PGS001125_hmPOS_GRCh38_AVG + interview_age + highest_educ + sex_at_birth + site_id_l + genetic_pc_1 + genetic_pc_2 + genetic_pc_3 + genetic_pc_4 + genetic_pc_5 + genetic_pc_6 + genetic_pc_7 + genetic_pc_8 + genetic_pc_9 + genetic_pc_10	fourth_year	0.0123776	0.0216433	0.571894	2334		0.000142243	0.56745	1	Coffee consumption (instant coffee)	35324888	snpnet
Negative Urgency	PGS001126	upps_y_ss_negative_urgency ~ PGS001126_hmPOS_GRCh38_AVG + interview_age + highest_educ + sex_at_birth + site_id_l + genetic_pc_1 + genetic_pc_2 + genetic_pc_3 + genetic_pc_4 + genetic_pc_5 + genetic_pc_6 + genetic_pc_7 + genetic_pc_8 + genetic_pc_9 + genetic_pc_10	fourth_year	0.0328912	0.0204052	1.6119	2334		0.00112888	0.107121	1	Coffee intake	35324888	snpnet
Lack of Planning	PGS001126	upps_y_ss_lack_of_planning ~ PGS001126_hmPOS_GRCh38_AVG + interview_age + highest_educ + sex_at_birth + site_id_l + genetic_pc_1 + genetic_pc_2 + genetic_pc_3 + genetic_pc_4 + genetic_pc_5 + genetic_pc_6 + genetic_pc_7 + genetic_pc_8 + genetic_pc_9 + genetic_pc_10	fourth_year	-0.00459903	0.0202429	-0.227192	2334		2.24511e-05	0.820295	1	Coffee intake	35324888	snpnet
Lack of Perserverance	PGS001126	upps_y_ss_lack_of_perseverance ~ PGS001126_hmPOS_GRCh38_AVG + interview_age + highest_educ + sex_at_birth + site_id_l + genetic_pc_1 + genetic_pc_2 + genetic_pc_3 + genetic_pc_4 + genetic_pc_5 + genetic_pc_6 + genetic_pc_7 + genetic_pc_8 + genetic_pc_9 + genetic_pc_10	fourth_year	0.0144869	0.0193527	0.748572	2334		0.000243681	0.454192	1	Coffee intake	35324888	snpnet
Positive Urgency	PGS001126	upps_y_ss_positive_urgency ~ PGS001126_hmPOS_GRCh38_AVG + interview_age + highest_educ + sex_at_birth + site_id_l + genetic_pc_1 + genetic_pc_2 + genetic_pc_3 + genetic_pc_4 + genetic_pc_5 + genetic_pc_6 + genetic_pc_7 + genetic_pc_8 + genetic_pc_9 + genetic_pc_10	fourth_year	0.0368904	0.0189946	1.94215	2334		0.001638	0.0522411	1	Coffee intake	35324888	snpnet
Sensation Seeking	PGS001126	upps_y_ss_sensation_seeking ~ PGS001126_hmPOS_GRCh38_AVG + interview_age + highest_educ + sex_at_birth + site_id_l + genetic_pc_1 + genetic_pc_2 + genetic_pc_3 + genetic_pc_4 + genetic_pc_5 + genetic_pc_6 + genetic_pc_7 + genetic_pc_8 + genetic_pc_9 + genetic_pc_10	fourth_year	-0.0153951	0.0217757	-0.706986	2334		0.000217365	0.479647	1	Coffee intake	35324888	snpnet
Negative Urgency	PGS002124	upps_y_ss_negative_urgency ~ PGS002124_hmPOS_GRCh38_AVG + interview_age + highest_educ + sex_at_birth + site_id_l + genetic_pc_1 + genetic_pc_2 + genetic_pc_3 + genetic_pc_4 + genetic_pc_5 + genetic_pc_6 + genetic_pc_7 + genetic_pc_8 + genetic_pc_9 + genetic_pc_10	fourth_year	0.0412872	0.0202795	2.03591	2334		0.00179968	0.0418737	1	Ever addicted to any substance or behaviour	34995502	LDpred2 (bigsnpr)
Lack of Planning	PGS002124	upps_y_ss_lack_of_planning ~ PGS002124_hmPOS_GRCh38_AVG + interview_age + highest_educ + sex_at_birth + site_id_l + genetic_pc_1 + genetic_pc_2 + genetic_pc_3 + genetic_pc_4 + genetic_pc_5 + genetic_pc_6 + genetic_pc_7 + genetic_pc_8 + genetic_pc_9 + genetic_pc_10	fourth_year	-0.00253492	0.0201251	-0.125958	2334		6.901e-06	0.899776	1	Ever addicted to any substance or behaviour	34995502	LDpred2 (bigsnpr)
Lack of Perserverance	PGS002124	upps_y_ss_lack_of_perseverance ~ PGS002124_hmPOS_GRCh38_AVG + interview_age + highest_educ + sex_at_birth + site_id_l + genetic_pc_1 + genetic_pc_2 + genetic_pc_3 + genetic_pc_4 + genetic_pc_5 + genetic_pc_6 + genetic_pc_7 + genetic_pc_8 + genetic_pc_9 + genetic_pc_10	fourth_year	0.0119932	0.0192406	0.623331	2334		0.000168976	0.533129	1	Ever addicted to any substance or behaviour	34995502	LDpred2 (bigsnpr)
Positive Urgency	PGS002124	upps_y_ss_positive_urgency ~ PGS002124_hmPOS_GRCh38_AVG + interview_age + highest_educ + sex_at_birth + site_id_l + genetic_pc_1 + genetic_pc_2 + genetic_pc_3 + genetic_pc_4 + genetic_pc_5 + genetic_pc_6 + genetic_pc_7 + genetic_pc_8 + genetic_pc_9 + genetic_pc_10	fourth_year	0.0191686	0.0188952	1.01447	2334		0.000447452	0.310465	1	Ever addicted to any substance or behaviour	34995502	LDpred2 (bigsnpr)
Sensation Seeking	PGS002124	upps_y_ss_sensation_seeking ~ PGS002124_hmPOS_GRCh38_AVG + interview_age + highest_educ + sex_at_birth + site_id_l + genetic_pc_1 + genetic_pc_2 + genetic_pc_3 + genetic_pc_4 + genetic_pc_5 + genetic_pc_6 + genetic_pc_7 + genetic_pc_8 + genetic_pc_9 + genetic_pc_10	fourth_year	-0.0142533	0.0216491	-0.65838	2334		0.000188509	0.51036	1	Ever addicted to any substance or behaviour	34995502	LDpred2 (bigsnpr)
Negative Urgency	PGS001118	upps_y_ss_negative_urgency ~ PGS001118_hmPOS_GRCh38_AVG + interview_age + highest_educ + sex_at_birth + site_id_l + genetic_pc_1 + genetic_pc_2 + genetic_pc_3 + genetic_pc_4 + genetic_pc_5 + genetic_pc_6 + genetic_pc_7 + genetic_pc_8 + genetic_pc_9 + genetic_pc_10	fourth_year	-0.0282647	0.0203233	-1.39076	2334		0.000840619	0.164433	1	Taking other prescription medications	35324888	snpnet
Lack of Planning	PGS001118	upps_y_ss_lack_of_planning ~ PGS001118_hmPOS_GRCh38_AVG + interview_age + highest_educ + sex_at_birth + site_id_l + genetic_pc_1 + genetic_pc_2 + genetic_pc_3 + genetic_pc_4 + genetic_pc_5 + genetic_pc_6 + genetic_pc_7 + genetic_pc_8 + genetic_pc_9 + genetic_pc_10	fourth_year	-0.0347386	0.0201459	-1.72435	2334		0.00129167	0.0847788	1	Taking other prescription medications	35324888	snpnet
Lack of Perserverance	PGS001118	upps_y_ss_lack_of_perseverance ~ PGS001118_hmPOS_GRCh38_AVG + interview_age + highest_educ + sex_at_birth + site_id_l + genetic_pc_1 + genetic_pc_2 + genetic_pc_3 + genetic_pc_4 + genetic_pc_5 + genetic_pc_6 + genetic_pc_7 + genetic_pc_8 + genetic_pc_9 + genetic_pc_10	fourth_year	-0.0100208	0.0192734	-0.519931	2334		0.000117571	0.603162	1	Taking other prescription medications	35324888	snpnet
Positive Urgency	PGS001118	upps_y_ss_positive_urgency ~ PGS001118_hmPOS_GRCh38_AVG + interview_age + highest_educ + sex_at_birth + site_id_l + genetic_pc_1 + genetic_pc_2 + genetic_pc_3 + genetic_pc_4 + genetic_pc_5 + genetic_pc_6 + genetic_pc_7 + genetic_pc_8 + genetic_pc_9 + genetic_pc_10	fourth_year	0.00415527	0.0189309	0.219496	2334		2.09559e-05	0.826283	1	Taking other prescription medications	35324888	snpnet
Sensation Seeking	PGS001118	upps_y_ss_sensation_seeking ~ PGS001118_hmPOS_GRCh38_AVG + interview_age + highest_educ + sex_at_birth + site_id_l + genetic_pc_1 + genetic_pc_2 + genetic_pc_3 + genetic_pc_4 + genetic_pc_5 + genetic_pc_6 + genetic_pc_7 + genetic_pc_8 + genetic_pc_9 + genetic_pc_10	fourth_year	0.00848616	0.0216867	0.391307	2334		6.65989e-05	0.695607	1	Taking other prescription medications	35324888	snpnet
Negative Urgency	PGS003364	upps_y_ss_negative_urgency ~ PGS003364_hmPOS_GRCh38_AVG + interview_age + highest_educ + sex_at_birth + site_id_l + genetic_pc_1 + genetic_pc_2 + genetic_pc_3 + genetic_pc_4 + genetic_pc_5 + genetic_pc_6 + genetic_pc_7 + genetic_pc_8 + genetic_pc_9 + genetic_pc_10	fourth_year	-0.0828197	0.02032	-4.07577	2334		0.00717386	4.74204e-05	0.00877277	Age of smoking initiation	36477530	LDpred	European:100
Lack of Planning	PGS003364	upps_y_ss_lack_of_planning ~ PGS003364_hmPOS_GRCh38_AVG + interview_age + highest_educ + sex_at_birth + site_id_l + genetic_pc_1 + genetic_pc_2 + genetic_pc_3 + genetic_pc_4 + genetic_pc_5 + genetic_pc_6 + genetic_pc_7 + genetic_pc_8 + genetic_pc_9 + genetic_pc_10	fourth_year	-0.0795761	0.0201517	-3.94886	2334		0.00673703	8.08865e-05	0.014964	Age of smoking initiation	36477530	LDpred	European:100
Lack of Perserverance	PGS003364	upps_y_ss_lack_of_perseverance ~ PGS003364_hmPOS_GRCh38_AVG + interview_age + highest_educ + sex_at_birth + site_id_l + genetic_pc_1 + genetic_pc_2 + genetic_pc_3 + genetic_pc_4 + genetic_pc_5 + genetic_pc_6 + genetic_pc_7 + genetic_pc_8 + genetic_pc_9 + genetic_pc_10	fourth_year	-0.107646	0.019202	-5.606	2334		0.0134856	2.31853e-08	4.28928e-06	Age of smoking initiation	36477530	LDpred	European:100
Positive Urgency	PGS003364	upps_y_ss_positive_urgency ~ PGS003364_hmPOS_GRCh38_AVG + interview_age + highest_educ + sex_at_birth + site_id_l + genetic_pc_1 + genetic_pc_2 + genetic_pc_3 + genetic_pc_4 + genetic_pc_5 + genetic_pc_6 + genetic_pc_7 + genetic_pc_8 + genetic_pc_9 + genetic_pc_10	fourth_year	-0.0588246	0.0189487	-3.10441	2334		0.00417448	0.00192982	0.357016	Age of smoking initiation	36477530	LDpred	European:100
Sensation Seeking	PGS003364	upps_y_ss_sensation_seeking ~ PGS003364_hmPOS_GRCh38_AVG + interview_age + highest_educ + sex_at_birth + site_id_l + genetic_pc_1 + genetic_pc_2 + genetic_pc_3 + genetic_pc_4 + genetic_pc_5 + genetic_pc_6 + genetic_pc_7 + genetic_pc_8 + genetic_pc_9 + genetic_pc_10	fourth_year	0.00946229	0.0217522	0.435005	2334		8.23026e-05	0.6636	1	Age of smoking initiation	36477530	LDpred	European:100
Negative Urgency	PGS001374	upps_y_ss_negative_urgency ~ PGS001374_hmPOS_GRCh38_AVG + interview_age + highest_educ + sex_at_birth + site_id_l + genetic_pc_1 + genetic_pc_2 + genetic_pc_3 + genetic_pc_4 + genetic_pc_5 + genetic_pc_6 + genetic_pc_7 + genetic_pc_8 + genetic_pc_9 + genetic_pc_10	fourth_year	-0.029779	0.0202843	-1.46808	2334		0.000936602	0.142219	1	Age stopped smoking	35324888	snpnet
Lack of Planning	PGS001374	upps_y_ss_lack_of_planning ~ PGS001374_hmPOS_GRCh38_AVG + interview_age + highest_educ + sex_at_birth + site_id_l + genetic_pc_1 + genetic_pc_2 + genetic_pc_3 + genetic_pc_4 + genetic_pc_5 + genetic_pc_6 + genetic_pc_7 + genetic_pc_8 + genetic_pc_9 + genetic_pc_10	fourth_year	-0.011175	0.0201199	-0.555419	2334		0.000134166	0.578662	1	Age stopped smoking	35324888	snpnet
Lack of Perserverance	PGS001374	upps_y_ss_lack_of_perseverance ~ PGS001374_hmPOS_GRCh38_AVG + interview_age + highest_educ + sex_at_birth + site_id_l + genetic_pc_1 + genetic_pc_2 + genetic_pc_3 + genetic_pc_4 + genetic_pc_5 + genetic_pc_6 + genetic_pc_7 + genetic_pc_8 + genetic_pc_9 + genetic_pc_10	fourth_year	-0.0242731	0.0192318	-1.26214	2334		0.000692424	0.207028	1	Age stopped smoking	35324888	snpnet
Positive Urgency	PGS001374	upps_y_ss_positive_urgency ~ PGS001374_hmPOS_GRCh38_AVG + interview_age + highest_educ + sex_at_birth + site_id_l + genetic_pc_1 + genetic_pc_2 + genetic_pc_3 + genetic_pc_4 + genetic_pc_5 + genetic_pc_6 + genetic_pc_7 + genetic_pc_8 + genetic_pc_9 + genetic_pc_10	fourth_year	-0.0394989	0.0188778	-2.09235	2334		0.00190065	0.0365167	1	Age stopped smoking	35324888	snpnet
Sensation Seeking	PGS001374	upps_y_ss_sensation_seeking ~ PGS001374_hmPOS_GRCh38_AVG + interview_age + highest_educ + sex_at_birth + site_id_l + genetic_pc_1 + genetic_pc_2 + genetic_pc_3 + genetic_pc_4 + genetic_pc_5 + genetic_pc_6 + genetic_pc_7 + genetic_pc_8 + genetic_pc_9 + genetic_pc_10	fourth_year	-0.00593698	0.0216465	-0.274269	2334		3.2719e-05	0.783903	1	Age stopped smoking	35324888	snpnet
Negative Urgency	PGS003368	upps_y_ss_negative_urgency ~ PGS003368_hmPOS_GRCh38_AVG + interview_age + highest_educ + sex_at_birth + site_id_l + genetic_pc_1 + genetic_pc_2 + genetic_pc_3 + genetic_pc_4 + genetic_pc_5 + genetic_pc_6 + genetic_pc_7 + genetic_pc_8 + genetic_pc_9 + genetic_pc_10	fourth_year	0.0612455	0.0207141	2.9567	2334		0.00378816	0.00314115	0.581113	Cigarettes smoked per day	36477530	LDpred	European:100
Lack of Planning	PGS003368	upps_y_ss_lack_of_planning ~ PGS003368_hmPOS_GRCh38_AVG + interview_age + highest_educ + sex_at_birth + site_id_l + genetic_pc_1 + genetic_pc_2 + genetic_pc_3 + genetic_pc_4 + genetic_pc_5 + genetic_pc_6 + genetic_pc_7 + genetic_pc_8 + genetic_pc_9 + genetic_pc_10	fourth_year	0.0915671	0.0204882	4.46926	2334		0.00861343	8.22981e-06	0.00152252	Cigarettes smoked per day	36477530	LDpred	European:100
Lack of Perserverance	PGS003368	upps_y_ss_lack_of_perseverance ~ PGS003368_hmPOS_GRCh38_AVG + interview_age + highest_educ + sex_at_birth + site_id_l + genetic_pc_1 + genetic_pc_2 + genetic_pc_3 + genetic_pc_4 + genetic_pc_5 + genetic_pc_6 + genetic_pc_7 + genetic_pc_8 + genetic_pc_9 + genetic_pc_10	fourth_year	0.0964512	0.0195711	4.92824	2334		0.010454	8.88891e-07	0.000164445	Cigarettes smoked per day	36477530	LDpred	European:100
Positive Urgency	PGS003368	upps_y_ss_positive_urgency ~ PGS003368_hmPOS_GRCh38_AVG + interview_age + highest_educ + sex_at_birth + site_id_l + genetic_pc_1 + genetic_pc_2 + genetic_pc_3 + genetic_pc_4 + genetic_pc_5 + genetic_pc_6 + genetic_pc_7 + genetic_pc_8 + genetic_pc_9 + genetic_pc_10	fourth_year	0.0406199	0.0193052	2.10409	2334		0.00192201	0.0354786	1	Cigarettes smoked per day	36477530	LDpred	European:100
Sensation Seeking	PGS003368	upps_y_ss_sensation_seeking ~ PGS003368_hmPOS_GRCh38_AVG + interview_age + highest_educ + sex_at_birth + site_id_l + genetic_pc_1 + genetic_pc_2 + genetic_pc_3 + genetic_pc_4 + genetic_pc_5 + genetic_pc_6 + genetic_pc_7 + genetic_pc_8 + genetic_pc_9 + genetic_pc_10	fourth_year	0.00840779	0.0221365	0.379815	2334		6.2745e-05	0.704118	1	Cigarettes smoked per day	36477530	LDpred	European:100
Negative Urgency	PGS001388	upps_y_ss_negative_urgency ~ PGS001388_hmPOS_GRCh38_AVG + interview_age + highest_educ + sex_at_birth + site_id_l + genetic_pc_1 + genetic_pc_2 + genetic_pc_3 + genetic_pc_4 + genetic_pc_5 + genetic_pc_6 + genetic_pc_7 + genetic_pc_8 + genetic_pc_9 + genetic_pc_10	fourth_year	0.036479	0.0169983	2.14604	2334		0.00199925	0.0319744	1	Difficulty not smoking for 1 day	35324888	snpnet
Lack of Planning	PGS001388	upps_y_ss_lack_of_planning ~ PGS001388_hmPOS_GRCh38_AVG + interview_age + highest_educ + sex_at_birth + site_id_l + genetic_pc_1 + genetic_pc_2 + genetic_pc_3 + genetic_pc_4 + genetic_pc_5 + genetic_pc_6 + genetic_pc_7 + genetic_pc_8 + genetic_pc_9 + genetic_pc_10	fourth_year	0.0380909	0.0168519	2.26032	2334		0.00221737	0.0238944	1	Difficulty not smoking for 1 day	35324888	snpnet
Lack of Perserverance	PGS001388	upps_y_ss_lack_of_perseverance ~ PGS001388_hmPOS_GRCh38_AVG + interview_age + highest_educ + sex_at_birth + site_id_l + genetic_pc_1 + genetic_pc_2 + genetic_pc_3 + genetic_pc_4 + genetic_pc_5 + genetic_pc_6 + genetic_pc_7 + genetic_pc_8 + genetic_pc_9 + genetic_pc_10	fourth_year	0.00429484	0.0161303	0.26626	2334		3.08361e-05	0.790063	1	Difficulty not smoking for 1 day	35324888	snpnet
Positive Urgency	PGS001388	upps_y_ss_positive_urgency ~ PGS001388_hmPOS_GRCh38_AVG + interview_age + highest_educ + sex_at_birth + site_id_l + genetic_pc_1 + genetic_pc_2 + genetic_pc_3 + genetic_pc_4 + genetic_pc_5 + genetic_pc_6 + genetic_pc_7 + genetic_pc_8 + genetic_pc_9 + genetic_pc_10	fourth_year	0.0385691	0.0158227	2.43758	2334		0.00257784	0.0148614	1	Difficulty not smoking for 1 day	35324888	snpnet
Sensation Seeking	PGS001388	upps_y_ss_sensation_seeking ~ PGS001388_hmPOS_GRCh38_AVG + interview_age + highest_educ + sex_at_birth + site_id_l + genetic_pc_1 + genetic_pc_2 + genetic_pc_3 + genetic_pc_4 + genetic_pc_5 + genetic_pc_6 + genetic_pc_7 + genetic_pc_8 + genetic_pc_9 + genetic_pc_10	fourth_year	0.0145225	0.0181473	0.800258	2334		0.000278484	0.423644	1	Difficulty not smoking for 1 day	35324888	snpnet
Negative Urgency	PGS002126	upps_y_ss_negative_urgency ~ PGS002126_hmPOS_GRCh38_AVG + interview_age + highest_educ + sex_at_birth + site_id_l + genetic_pc_1 + genetic_pc_2 + genetic_pc_3 + genetic_pc_4 + genetic_pc_5 + genetic_pc_6 + genetic_pc_7 + genetic_pc_8 + genetic_pc_9 + genetic_pc_10	fourth_year	0.0776117	0.0203083	3.82167	2334		0.00631272	0.00013607	0.025173	Ever smoked	34995502	LDpred2 (bigsnpr)
Lack of Planning	PGS002126	upps_y_ss_lack_of_planning ~ PGS002126_hmPOS_GRCh38_AVG + interview_age + highest_educ + sex_at_birth + site_id_l + genetic_pc_1 + genetic_pc_2 + genetic_pc_3 + genetic_pc_4 + genetic_pc_5 + genetic_pc_6 + genetic_pc_7 + genetic_pc_8 + genetic_pc_9 + genetic_pc_10	fourth_year	0.0774752	0.0201348	3.84783	2334		0.0063989	0.000122414	0.0226466	Ever smoked	34995502	LDpred2 (bigsnpr)
Lack of Perserverance	PGS002126	upps_y_ss_lack_of_perseverance ~ PGS002126_hmPOS_GRCh38_AVG + interview_age + highest_educ + sex_at_birth + site_id_l + genetic_pc_1 + genetic_pc_2 + genetic_pc_3 + genetic_pc_4 + genetic_pc_5 + genetic_pc_6 + genetic_pc_7 + genetic_pc_8 + genetic_pc_9 + genetic_pc_10	fourth_year	0.0947629	0.0192119	4.93251	2334		0.0104719	8.69888e-07	0.000160929	Ever smoked	34995502	LDpred2 (bigsnpr)
Positive Urgency	PGS002126	upps_y_ss_positive_urgency ~ PGS002126_hmPOS_GRCh38_AVG + interview_age + highest_educ + sex_at_birth + site_id_l + genetic_pc_1 + genetic_pc_2 + genetic_pc_3 + genetic_pc_4 + genetic_pc_5 + genetic_pc_6 + genetic_pc_7 + genetic_pc_8 + genetic_pc_9 + genetic_pc_10	fourth_year	0.0798453	0.018896	4.22551	2334		0.00770653	2.47706e-05	0.00458257	Ever smoked	34995502	LDpred2 (bigsnpr)
Sensation Seeking	PGS002126	upps_y_ss_sensation_seeking ~ PGS002126_hmPOS_GRCh38_AVG + interview_age + highest_educ + sex_at_birth + site_id_l + genetic_pc_1 + genetic_pc_2 + genetic_pc_3 + genetic_pc_4 + genetic_pc_5 + genetic_pc_6 + genetic_pc_7 + genetic_pc_8 + genetic_pc_9 + genetic_pc_10	fourth_year	0.024956	0.0217249	1.14873	2334		0.000573651	0.250787	1	Ever smoked	34995502	LDpred2 (bigsnpr)
Negative Urgency	PGS001139	upps_y_ss_negative_urgency ~ PGS001139_hmPOS_GRCh38_AVG + interview_age + highest_educ + sex_at_birth + site_id_l + genetic_pc_1 + genetic_pc_2 + genetic_pc_3 + genetic_pc_4 + genetic_pc_5 + genetic_pc_6 + genetic_pc_7 + genetic_pc_8 + genetic_pc_9 + genetic_pc_10	fourth_year	-0.0406533	0.0200678	-2.0258	2334		0.00178188	0.0429009	1	Light smokers, at least 100 smokes in lifetime	35324888	snpnet
Lack of Planning	PGS001139	upps_y_ss_lack_of_planning ~ PGS001139_hmPOS_GRCh38_AVG + interview_age + highest_educ + sex_at_birth + site_id_l + genetic_pc_1 + genetic_pc_2 + genetic_pc_3 + genetic_pc_4 + genetic_pc_5 + genetic_pc_6 + genetic_pc_7 + genetic_pc_8 + genetic_pc_9 + genetic_pc_10	fourth_year	-0.0380784	0.0198991	-1.91357	2334		0.00159023	0.0557986	1	Light smokers, at least 100 smokes in lifetime	35324888	snpnet
Lack of Perserverance	PGS001139	upps_y_ss_lack_of_perseverance ~ PGS001139_hmPOS_GRCh38_AVG + interview_age + highest_educ + sex_at_birth + site_id_l + genetic_pc_1 + genetic_pc_2 + genetic_pc_3 + genetic_pc_4 + genetic_pc_5 + genetic_pc_6 + genetic_pc_7 + genetic_pc_8 + genetic_pc_9 + genetic_pc_10	fourth_year	-0.00907259	0.0190403	-0.476495	2334		9.87494e-05	0.633767	1	Light smokers, at least 100 smokes in lifetime	35324888	snpnet
Positive Urgency	PGS001139	upps_y_ss_positive_urgency ~ PGS001139_hmPOS_GRCh38_AVG + interview_age + highest_educ + sex_at_birth + site_id_l + genetic_pc_1 + genetic_pc_2 + genetic_pc_3 + genetic_pc_4 + genetic_pc_5 + genetic_pc_6 + genetic_pc_7 + genetic_pc_8 + genetic_pc_9 + genetic_pc_10	fourth_year	-0.0427224	0.0186808	-2.28697	2334		0.00226984	0.0222879	1	Light smokers, at least 100 smokes in lifetime	35324888	snpnet
Sensation Seeking	PGS001139	upps_y_ss_sensation_seeking ~ PGS001139_hmPOS_GRCh38_AVG + interview_age + highest_educ + sex_at_birth + site_id_l + genetic_pc_1 + genetic_pc_2 + genetic_pc_3 + genetic_pc_4 + genetic_pc_5 + genetic_pc_6 + genetic_pc_7 + genetic_pc_8 + genetic_pc_9 + genetic_pc_10	fourth_year	-0.0209946	0.0214205	-0.98012	2334		0.000417674	0.32713	1	Light smokers, at least 100 smokes in lifetime	35324888	snpnet
Negative Urgency	PGS001127	upps_y_ss_negative_urgency ~ PGS001127_hmPOS_GRCh38_AVG + interview_age + highest_educ + sex_at_birth + site_id_l + genetic_pc_1 + genetic_pc_2 + genetic_pc_3 + genetic_pc_4 + genetic_pc_5 + genetic_pc_6 + genetic_pc_7 + genetic_pc_8 + genetic_pc_9 + genetic_pc_10	fourth_year	-0.0684196	0.0203916	-3.35528	2334		0.00487301	0.000805727	0.14906	Never Smoker	35324888	snpnet
Lack of Planning	PGS001127	upps_y_ss_lack_of_planning ~ PGS001127_hmPOS_GRCh38_AVG + interview_age + highest_educ + sex_at_birth + site_id_l + genetic_pc_1 + genetic_pc_2 + genetic_pc_3 + genetic_pc_4 + genetic_pc_5 + genetic_pc_6 + genetic_pc_7 + genetic_pc_8 + genetic_pc_9 + genetic_pc_10	fourth_year	-0.0528233	0.0202377	-2.61014	2334		0.00295464	0.00910921	1	Never Smoker	35324888	snpnet
Lack of Perserverance	PGS001127	upps_y_ss_lack_of_perseverance ~ PGS001127_hmPOS_GRCh38_AVG + interview_age + highest_educ + sex_at_birth + site_id_l + genetic_pc_1 + genetic_pc_2 + genetic_pc_3 + genetic_pc_4 + genetic_pc_5 + genetic_pc_6 + genetic_pc_7 + genetic_pc_8 + genetic_pc_9 + genetic_pc_10	fourth_year	-0.078684	0.0193089	-4.07502	2334		0.00717125	4.75718e-05	0.00880078	Never Smoker	35324888	snpnet
Positive Urgency	PGS001127	upps_y_ss_positive_urgency ~ PGS001127_hmPOS_GRCh38_AVG + interview_age + highest_educ + sex_at_birth + site_id_l + genetic_pc_1 + genetic_pc_2 + genetic_pc_3 + genetic_pc_4 + genetic_pc_5 + genetic_pc_6 + genetic_pc_7 + genetic_pc_8 + genetic_pc_9 + genetic_pc_10	fourth_year	-0.0676197	0.018981	-3.5625	2334		0.0054901	0.00037481	0.0693398	Never Smoker	35324888	snpnet
Sensation Seeking	PGS001127	upps_y_ss_sensation_seeking ~ PGS001127_hmPOS_GRCh38_AVG + interview_age + highest_educ + sex_at_birth + site_id_l + genetic_pc_1 + genetic_pc_2 + genetic_pc_3 + genetic_pc_4 + genetic_pc_5 + genetic_pc_6 + genetic_pc_7 + genetic_pc_8 + genetic_pc_9 + genetic_pc_10	fourth_year	-0.0297	0.0217956	-1.36266	2334		0.000807018	0.173124	1	Never Smoker	35324888	snpnet
Negative Urgency	PGS002233	upps_y_ss_negative_urgency ~ PGS002233_hmPOS_GRCh38_AVG + interview_age + highest_educ + sex_at_birth + site_id_l + genetic_pc_1 + genetic_pc_2 + genetic_pc_3 + genetic_pc_4 + genetic_pc_5 + genetic_pc_6 + genetic_pc_7 + genetic_pc_8 + genetic_pc_9 + genetic_pc_10	fourth_year	0.00709179	0.020245	0.350298	2334		5.33721e-05	0.726147	1	Nicotine metabolite ratio	30442082	PRSice	European:100
Lack of Planning	PGS002233	upps_y_ss_lack_of_planning ~ PGS002233_hmPOS_GRCh38_AVG + interview_age + highest_educ + sex_at_birth + site_id_l + genetic_pc_1 + genetic_pc_2 + genetic_pc_3 + genetic_pc_4 + genetic_pc_5 + genetic_pc_6 + genetic_pc_7 + genetic_pc_8 + genetic_pc_9 + genetic_pc_10	fourth_year	0.0147478	0.020071	0.734782	2334		0.000234788	0.462547	1	Nicotine metabolite ratio	30442082	PRSice	European:100
Lack of Perserverance	PGS002233	upps_y_ss_lack_of_perseverance ~ PGS002233_hmPOS_GRCh38_AVG + interview_age + highest_educ + sex_at_birth + site_id_l + genetic_pc_1 + genetic_pc_2 + genetic_pc_3 + genetic_pc_4 + genetic_pc_5 + genetic_pc_6 + genetic_pc_7 + genetic_pc_8 + genetic_pc_9 + genetic_pc_10	fourth_year	0.00878686	0.0191918	0.457844	2334		9.11708e-05	0.647108	1	Nicotine metabolite ratio	30442082	PRSice	European:100
Positive Urgency	PGS002233	upps_y_ss_positive_urgency ~ PGS002233_hmPOS_GRCh38_AVG + interview_age + highest_educ + sex_at_birth + site_id_l + genetic_pc_1 + genetic_pc_2 + genetic_pc_3 + genetic_pc_4 + genetic_pc_5 + genetic_pc_6 + genetic_pc_7 + genetic_pc_8 + genetic_pc_9 + genetic_pc_10	fourth_year	-0.00481455	0.0188505	-0.255406	2334		2.83734e-05	0.798432	1	Nicotine metabolite ratio	30442082	PRSice	European:100
Sensation Seeking	PGS002233	upps_y_ss_sensation_seeking ~ PGS002233_hmPOS_GRCh38_AVG + interview_age + highest_educ + sex_at_birth + site_id_l + genetic_pc_1 + genetic_pc_2 + genetic_pc_3 + genetic_pc_4 + genetic_pc_5 + genetic_pc_6 + genetic_pc_7 + genetic_pc_8 + genetic_pc_9 + genetic_pc_10	fourth_year	-0.0544198	0.0215656	-2.52346	2334		0.00276218	0.0116876	1	Nicotine metabolite ratio	30442082	PRSice	European:100
Negative Urgency	PGS001515	upps_y_ss_negative_urgency ~ PGS001515_hmPOS_GRCh38_AVG + interview_age + highest_educ + sex_at_birth + site_id_l + genetic_pc_1 + genetic_pc_2 + genetic_pc_3 + genetic_pc_4 + genetic_pc_5 + genetic_pc_6 + genetic_pc_7 + genetic_pc_8 + genetic_pc_9 + genetic_pc_10	fourth_year	0.041929	0.0203253	2.06289	2334		0.00184761	0.0392349	1	Number of cigarettes currently smoked daily (current cigarette smokers)	35324888	snpnet
Lack of Planning	PGS001515	upps_y_ss_lack_of_planning ~ PGS001515_hmPOS_GRCh38_AVG + interview_age + highest_educ + sex_at_birth + site_id_l + genetic_pc_1 + genetic_pc_2 + genetic_pc_3 + genetic_pc_4 + genetic_pc_5 + genetic_pc_6 + genetic_pc_7 + genetic_pc_8 + genetic_pc_9 + genetic_pc_10	fourth_year	0.0468869	0.0201474	2.32719	2334		0.00235019	0.0200416	1	Number of cigarettes currently smoked daily (current cigarette smokers)	35324888	snpnet
Lack of Perserverance	PGS001515	upps_y_ss_lack_of_perseverance ~ PGS001515_hmPOS_GRCh38_AVG + interview_age + highest_educ + sex_at_birth + site_id_l + genetic_pc_1 + genetic_pc_2 + genetic_pc_3 + genetic_pc_4 + genetic_pc_5 + genetic_pc_6 + genetic_pc_7 + genetic_pc_8 + genetic_pc_9 + genetic_pc_10	fourth_year	0.00667311	0.0192857	0.346014	2334		5.20745e-05	0.729364	1	Number of cigarettes currently smoked daily (current cigarette smokers)	35324888	snpnet
Positive Urgency	PGS001515	upps_y_ss_positive_urgency ~ PGS001515_hmPOS_GRCh38_AVG + interview_age + highest_educ + sex_at_birth + site_id_l + genetic_pc_1 + genetic_pc_2 + genetic_pc_3 + genetic_pc_4 + genetic_pc_5 + genetic_pc_6 + genetic_pc_7 + genetic_pc_8 + genetic_pc_9 + genetic_pc_10	fourth_year	0.0445132	0.0189199	2.35272	2334		0.00240192	0.0187203	1	Number of cigarettes currently smoked daily (current cigarette smokers)	35324888	snpnet
Sensation Seeking	PGS001515	upps_y_ss_sensation_seeking ~ PGS001515_hmPOS_GRCh38_AVG + interview_age + highest_educ + sex_at_birth + site_id_l + genetic_pc_1 + genetic_pc_2 + genetic_pc_3 + genetic_pc_4 + genetic_pc_5 + genetic_pc_6 + genetic_pc_7 + genetic_pc_8 + genetic_pc_9 + genetic_pc_10	fourth_year	0.00144537	0.0217006	0.066605	2334		1.92963e-06	0.946902	1	Number of cigarettes currently smoked daily (current cigarette smokers)	35324888	snpnet
Negative Urgency	PGS001130	upps_y_ss_negative_urgency ~ PGS001130_hmPOS_GRCh38_AVG + interview_age + highest_educ + sex_at_birth + site_id_l + genetic_pc_1 + genetic_pc_2 + genetic_pc_3 + genetic_pc_4 + genetic_pc_5 + genetic_pc_6 + genetic_pc_7 + genetic_pc_8 + genetic_pc_9 + genetic_pc_10	fourth_year	0.0234256	0.0202021	1.15956	2334		0.000584515	0.246347	1	Number of cigarettes previously smoked per day	35324888	snpnet
Lack of Planning	PGS001130	upps_y_ss_lack_of_planning ~ PGS001130_hmPOS_GRCh38_AVG + interview_age + highest_educ + sex_at_birth + site_id_l + genetic_pc_1 + genetic_pc_2 + genetic_pc_3 + genetic_pc_4 + genetic_pc_5 + genetic_pc_6 + genetic_pc_7 + genetic_pc_8 + genetic_pc_9 + genetic_pc_10	fourth_year	0.0356031	0.0200224	1.77816	2334		0.00137343	0.0755091	1	Number of cigarettes previously smoked per day	35324888	snpnet
Lack of Perserverance	PGS001130	upps_y_ss_lack_of_perseverance ~ PGS001130_hmPOS_GRCh38_AVG + interview_age + highest_educ + sex_at_birth + site_id_l + genetic_pc_1 + genetic_pc_2 + genetic_pc_3 + genetic_pc_4 + genetic_pc_5 + genetic_pc_6 + genetic_pc_7 + genetic_pc_8 + genetic_pc_9 + genetic_pc_10	fourth_year	0.0178095	0.0191535	0.92983	2334		0.000375928	0.352557	1	Number of cigarettes previously smoked per day	35324888	snpnet
Positive Urgency	PGS001130	upps_y_ss_positive_urgency ~ PGS001130_hmPOS_GRCh38_AVG + interview_age + highest_educ + sex_at_birth + site_id_l + genetic_pc_1 + genetic_pc_2 + genetic_pc_3 + genetic_pc_4 + genetic_pc_5 + genetic_pc_6 + genetic_pc_7 + genetic_pc_8 + genetic_pc_9 + genetic_pc_10	fourth_year	0.0136362	0.0188137	0.724802	2334		0.000228455	0.468647	1	Number of cigarettes previously smoked per day	35324888	snpnet
Sensation Seeking	PGS001130	upps_y_ss_sensation_seeking ~ PGS001130_hmPOS_GRCh38_AVG + interview_age + highest_educ + sex_at_birth + site_id_l + genetic_pc_1 + genetic_pc_2 + genetic_pc_3 + genetic_pc_4 + genetic_pc_5 + genetic_pc_6 + genetic_pc_7 + genetic_pc_8 + genetic_pc_9 + genetic_pc_10	fourth_year	-0.0184071	0.021552	-0.854078	2334		0.000317189	0.393151	1	Number of cigarettes previously smoked per day	35324888	snpnet
Negative Urgency	PGS001046	upps_y_ss_negative_urgency ~ PGS001046_hmPOS_GRCh38_AVG + interview_age + highest_educ + sex_at_birth + site_id_l + genetic_pc_1 + genetic_pc_2 + genetic_pc_3 + genetic_pc_4 + genetic_pc_5 + genetic_pc_6 + genetic_pc_7 + genetic_pc_8 + genetic_pc_9 + genetic_pc_10	fourth_year	0.0503834	0.0205129	2.45618	2334		0.00261725	0.0141156	1	Past tobacco smoking (Smoked at least once)	35324888	snpnet
Lack of Planning	PGS001046	upps_y_ss_lack_of_planning ~ PGS001046_hmPOS_GRCh38_AVG + interview_age + highest_educ + sex_at_birth + site_id_l + genetic_pc_1 + genetic_pc_2 + genetic_pc_3 + genetic_pc_4 + genetic_pc_5 + genetic_pc_6 + genetic_pc_7 + genetic_pc_8 + genetic_pc_9 + genetic_pc_10	fourth_year	0.0417304	0.0203465	2.05098	2334		0.00182638	0.0403817	1	Past tobacco smoking (Smoked at least once)	35324888	snpnet
Lack of Perserverance	PGS001046	upps_y_ss_lack_of_perseverance ~ PGS001046_hmPOS_GRCh38_AVG + interview_age + highest_educ + sex_at_birth + site_id_l + genetic_pc_1 + genetic_pc_2 + genetic_pc_3 + genetic_pc_4 + genetic_pc_5 + genetic_pc_6 + genetic_pc_7 + genetic_pc_8 + genetic_pc_9 + genetic_pc_10	fourth_year	0.0412811	0.0194526	2.12214	2334		0.00195505	0.033933	1	Past tobacco smoking (Smoked at least once)	35324888	snpnet
Positive Urgency	PGS001046	upps_y_ss_positive_urgency ~ PGS001046_hmPOS_GRCh38_AVG + interview_age + highest_educ + sex_at_birth + site_id_l + genetic_pc_1 + genetic_pc_2 + genetic_pc_3 + genetic_pc_4 + genetic_pc_5 + genetic_pc_6 + genetic_pc_7 + genetic_pc_8 + genetic_pc_9 + genetic_pc_10	fourth_year	0.0626133	0.0190802	3.28159	2334		0.00466231	0.00104766	0.193817	Past tobacco smoking (Smoked at least once)	35324888	snpnet
Sensation Seeking	PGS001046	upps_y_ss_sensation_seeking ~ PGS001046_hmPOS_GRCh38_AVG + interview_age + highest_educ + sex_at_birth + site_id_l + genetic_pc_1 + genetic_pc_2 + genetic_pc_3 + genetic_pc_4 + genetic_pc_5 + genetic_pc_6 + genetic_pc_7 + genetic_pc_8 + genetic_pc_9 + genetic_pc_10	fourth_year	0.0347811	0.0218973	1.58837	2334		0.0010962	0.112339	1	Past tobacco smoking (Smoked at least once)	35324888	snpnet
Negative Urgency	PGS001047	upps_y_ss_negative_urgency ~ PGS001047_hmPOS_GRCh38_AVG + interview_age + highest_educ + sex_at_birth + site_id_l + genetic_pc_1 + genetic_pc_2 + genetic_pc_3 + genetic_pc_4 + genetic_pc_5 + genetic_pc_6 + genetic_pc_7 + genetic_pc_8 + genetic_pc_9 + genetic_pc_10	fourth_year	-0.000542147	0.0202669	-0.0267503	2334		3.11256e-07	0.978661	1	Past tobacco smoking (Smoked occasionally)	35324888	snpnet
Lack of Planning	PGS001047	upps_y_ss_lack_of_planning ~ PGS001047_hmPOS_GRCh38_AVG + interview_age + highest_educ + sex_at_birth + site_id_l + genetic_pc_1 + genetic_pc_2 + genetic_pc_3 + genetic_pc_4 + genetic_pc_5 + genetic_pc_6 + genetic_pc_7 + genetic_pc_8 + genetic_pc_9 + genetic_pc_10	fourth_year	-0.00303611	0.0200945	-0.151092	2334		9.92973e-06	0.879917	1	Past tobacco smoking (Smoked occasionally)	35324888	snpnet
Lack of Perserverance	PGS001047	upps_y_ss_lack_of_perseverance ~ PGS001047_hmPOS_GRCh38_AVG + interview_age + highest_educ + sex_at_birth + site_id_l + genetic_pc_1 + genetic_pc_2 + genetic_pc_3 + genetic_pc_4 + genetic_pc_5 + genetic_pc_6 + genetic_pc_7 + genetic_pc_8 + genetic_pc_9 + genetic_pc_10	fourth_year	0.0130782	0.0192111	0.680765	2334		0.000201543	0.496089	1	Past tobacco smoking (Smoked occasionally)	35324888	snpnet
Positive Urgency	PGS001047	upps_y_ss_positive_urgency ~ PGS001047_hmPOS_GRCh38_AVG + interview_age + highest_educ + sex_at_birth + site_id_l + genetic_pc_1 + genetic_pc_2 + genetic_pc_3 + genetic_pc_4 + genetic_pc_5 + genetic_pc_6 + genetic_pc_7 + genetic_pc_8 + genetic_pc_9 + genetic_pc_10	fourth_year	0.0252857	0.0188634	1.34046	2334		0.000780966	0.180227	1	Past tobacco smoking (Smoked occasionally)	35324888	snpnet
Sensation Seeking	PGS001047	upps_y_ss_sensation_seeking ~ PGS001047_hmPOS_GRCh38_AVG + interview_age + highest_educ + sex_at_birth + site_id_l + genetic_pc_1 + genetic_pc_2 + genetic_pc_3 + genetic_pc_4 + genetic_pc_5 + genetic_pc_6 + genetic_pc_7 + genetic_pc_8 + genetic_pc_9 + genetic_pc_10	fourth_year	0.0164514	0.0216155	0.761093	2334		0.000251899	0.446679	1	Past tobacco smoking (Smoked occasionally)	35324888	snpnet
Negative Urgency	PGS001128	upps_y_ss_negative_urgency ~ PGS001128_hmPOS_GRCh38_AVG + interview_age + highest_educ + sex_at_birth + site_id_l + genetic_pc_1 + genetic_pc_2 + genetic_pc_3 + genetic_pc_4 + genetic_pc_5 + genetic_pc_6 + genetic_pc_7 + genetic_pc_8 + genetic_pc_9 + genetic_pc_10	fourth_year	0.0389839	0.0203218	1.91832	2334		0.00159812	0.0551936	1	Previous Smoker	35324888	snpnet
Lack of Planning	PGS001128	upps_y_ss_lack_of_planning ~ PGS001128_hmPOS_GRCh38_AVG + interview_age + highest_educ + sex_at_birth + site_id_l + genetic_pc_1 + genetic_pc_2 + genetic_pc_3 + genetic_pc_4 + genetic_pc_5 + genetic_pc_6 + genetic_pc_7 + genetic_pc_8 + genetic_pc_9 + genetic_pc_10	fourth_year	0.0459777	0.0201423	2.28264	2334		0.00226126	0.0225427	1	Previous Smoker	35324888	snpnet
Lack of Perserverance	PGS001128	upps_y_ss_lack_of_perseverance ~ PGS001128_hmPOS_GRCh38_AVG + interview_age + highest_educ + sex_at_birth + site_id_l + genetic_pc_1 + genetic_pc_2 + genetic_pc_3 + genetic_pc_4 + genetic_pc_5 + genetic_pc_6 + genetic_pc_7 + genetic_pc_8 + genetic_pc_9 + genetic_pc_10	fourth_year	0.048999	0.0192534	2.54496	2334		0.00280931	0.0109939	1	Previous Smoker	35324888	snpnet
Positive Urgency	PGS001128	upps_y_ss_positive_urgency ~ PGS001128_hmPOS_GRCh38_AVG + interview_age + highest_educ + sex_at_birth + site_id_l + genetic_pc_1 + genetic_pc_2 + genetic_pc_3 + genetic_pc_4 + genetic_pc_5 + genetic_pc_6 + genetic_pc_7 + genetic_pc_8 + genetic_pc_9 + genetic_pc_10	fourth_year	0.045199	0.0189135	2.38977	2334		0.00247797	0.016939	1	Previous Smoker	35324888	snpnet
Sensation Seeking	PGS001128	upps_y_ss_sensation_seeking ~ PGS001128_hmPOS_GRCh38_AVG + interview_age + highest_educ + sex_at_birth + site_id_l + genetic_pc_1 + genetic_pc_2 + genetic_pc_3 + genetic_pc_4 + genetic_pc_5 + genetic_pc_6 + genetic_pc_7 + genetic_pc_8 + genetic_pc_9 + genetic_pc_10	fourth_year	0.0210418	0.0216897	0.97013	2334		0.000409207	0.332084	1	Previous Smoker	35324888	snpnet
Negative Urgency	PGS003372	upps_y_ss_negative_urgency ~ PGS003372_hmPOS_GRCh38_AVG + interview_age + highest_educ + sex_at_birth + site_id_l + genetic_pc_1 + genetic_pc_2 + genetic_pc_3 + genetic_pc_4 + genetic_pc_5 + genetic_pc_6 + genetic_pc_7 + genetic_pc_8 + genetic_pc_9 + genetic_pc_10	fourth_year	0.0452804	0.0207542	2.18175	2334		0.0020662	0.0292291	1	Smoking cessation	36477530	LDpred	European:100
Lack of Planning	PGS003372	upps_y_ss_lack_of_planning ~ PGS003372_hmPOS_GRCh38_AVG + interview_age + highest_educ + sex_at_birth + site_id_l + genetic_pc_1 + genetic_pc_2 + genetic_pc_3 + genetic_pc_4 + genetic_pc_5 + genetic_pc_6 + genetic_pc_7 + genetic_pc_8 + genetic_pc_9 + genetic_pc_10	fourth_year	0.0462372	0.0205764	2.2471	2334		0.00219156	0.0247281	1	Smoking cessation	36477530	LDpred	European:100
Lack of Perserverance	PGS003372	upps_y_ss_lack_of_perseverance ~ PGS003372_hmPOS_GRCh38_AVG + interview_age + highest_educ + sex_at_birth + site_id_l + genetic_pc_1 + genetic_pc_2 + genetic_pc_3 + genetic_pc_4 + genetic_pc_5 + genetic_pc_6 + genetic_pc_7 + genetic_pc_8 + genetic_pc_9 + genetic_pc_10	fourth_year	0.0462945	0.0196716	2.35337	2334		0.00240324	0.0186878	1	Smoking cessation	36477530	LDpred	European:100
Positive Urgency	PGS003372	upps_y_ss_positive_urgency ~ PGS003372_hmPOS_GRCh38_AVG + interview_age + highest_educ + sex_at_birth + site_id_l + genetic_pc_1 + genetic_pc_2 + genetic_pc_3 + genetic_pc_4 + genetic_pc_5 + genetic_pc_6 + genetic_pc_7 + genetic_pc_8 + genetic_pc_9 + genetic_pc_10	fourth_year	0.0278476	0.0193357	1.44022	2334		0.000901416	0.149942	1	Smoking cessation	36477530	LDpred	European:100
Sensation Seeking	PGS003372	upps_y_ss_sensation_seeking ~ PGS003372_hmPOS_GRCh38_AVG + interview_age + highest_educ + sex_at_birth + site_id_l + genetic_pc_1 + genetic_pc_2 + genetic_pc_3 + genetic_pc_4 + genetic_pc_5 + genetic_pc_6 + genetic_pc_7 + genetic_pc_8 + genetic_pc_9 + genetic_pc_10	fourth_year	0.0224643	0.0221559	1.01392	2334		0.000446966	0.310727	1	Smoking cessation	36477530	LDpred	European:100
Negative Urgency	PGS003360	upps_y_ss_negative_urgency ~ PGS003360_hmPOS_GRCh38_AVG + interview_age + highest_educ + sex_at_birth + site_id_l + genetic_pc_1 + genetic_pc_2 + genetic_pc_3 + genetic_pc_4 + genetic_pc_5 + genetic_pc_6 + genetic_pc_7 + genetic_pc_8 + genetic_pc_9 + genetic_pc_10	fourth_year	0.102617	0.0202647	5.06383	2334		0.0110307	4.43567e-07	8.20599e-05	Smoking initiation	36477530	LDpred	European:100
Lack of Planning	PGS003360	upps_y_ss_lack_of_planning ~ PGS003360_hmPOS_GRCh38_AVG + interview_age + highest_educ + sex_at_birth + site_id_l + genetic_pc_1 + genetic_pc_2 + genetic_pc_3 + genetic_pc_4 + genetic_pc_5 + genetic_pc_6 + genetic_pc_7 + genetic_pc_8 + genetic_pc_9 + genetic_pc_10	fourth_year	0.117928	0.0200539	5.88055	2334		0.0148188	4.68547e-09	8.66813e-07	Smoking initiation	36477530	LDpred	European:100
Lack of Perserverance	PGS003360	upps_y_ss_lack_of_perseverance ~ PGS003360_hmPOS_GRCh38_AVG + interview_age + highest_educ + sex_at_birth + site_id_l + genetic_pc_1 + genetic_pc_2 + genetic_pc_3 + genetic_pc_4 + genetic_pc_5 + genetic_pc_6 + genetic_pc_7 + genetic_pc_8 + genetic_pc_9 + genetic_pc_10	fourth_year	0.115093	0.019168	6.00446	2334		0.0154401	2.22499e-09	4.11623e-07	Smoking initiation	36477530	LDpred	European:100
Positive Urgency	PGS003360	upps_y_ss_positive_urgency ~ PGS003360_hmPOS_GRCh38_AVG + interview_age + highest_educ + sex_at_birth + site_id_l + genetic_pc_1 + genetic_pc_2 + genetic_pc_3 + genetic_pc_4 + genetic_pc_5 + genetic_pc_6 + genetic_pc_7 + genetic_pc_8 + genetic_pc_9 + genetic_pc_10	fourth_year	0.0893304	0.0188819	4.73101	2334		0.00964186	2.36958e-06	0.000438371	Smoking initiation	36477530	LDpred	European:100
Sensation Seeking	PGS003360	upps_y_ss_sensation_seeking ~ PGS003360_hmPOS_GRCh38_AVG + interview_age + highest_educ + sex_at_birth + site_id_l + genetic_pc_1 + genetic_pc_2 + genetic_pc_3 + genetic_pc_4 + genetic_pc_5 + genetic_pc_6 + genetic_pc_7 + genetic_pc_8 + genetic_pc_9 + genetic_pc_10	fourth_year	0.0123838	0.0217345	0.569774	2334		0.00014119	0.568887	1	Smoking initiation	36477530	LDpred	European:100
Negative Urgency	PGS002348	upps_y_ss_negative_urgency ~ PGS002348_hmPOS_GRCh38_AVG + interview_age + highest_educ + sex_at_birth + site_id_l + genetic_pc_1 + genetic_pc_2 + genetic_pc_3 + genetic_pc_4 + genetic_pc_5 + genetic_pc_6 + genetic_pc_7 + genetic_pc_8 + genetic_pc_9 + genetic_pc_10	fourth_year	0.0968963	0.0204138	4.74662	2334		0.00970497	2.19557e-06	0.00040618	Smoking status	35393596	BOLT-LMM	European:100
Lack of Planning	PGS002348	upps_y_ss_lack_of_planning ~ PGS002348_hmPOS_GRCh38_AVG + interview_age + highest_educ + sex_at_birth + site_id_l + genetic_pc_1 + genetic_pc_2 + genetic_pc_3 + genetic_pc_4 + genetic_pc_5 + genetic_pc_6 + genetic_pc_7 + genetic_pc_8 + genetic_pc_9 + genetic_pc_10	fourth_year	0.0863817	0.0202592	4.26383	2334		0.00784586	2.0907e-05	0.0038678	Smoking status	35393596	BOLT-LMM	European:100
Lack of Perserverance	PGS002348	upps_y_ss_lack_of_perseverance ~ PGS002348_hmPOS_GRCh38_AVG + interview_age + highest_educ + sex_at_birth + site_id_l + genetic_pc_1 + genetic_pc_2 + genetic_pc_3 + genetic_pc_4 + genetic_pc_5 + genetic_pc_6 + genetic_pc_7 + genetic_pc_8 + genetic_pc_9 + genetic_pc_10	fourth_year	0.115895	0.019296	6.00617	2334		0.0154488	2.20207e-09	4.07383e-07	Smoking status	35393596	BOLT-LMM	European:100
Positive Urgency	PGS002348	upps_y_ss_positive_urgency ~ PGS002348_hmPOS_GRCh38_AVG + interview_age + highest_educ + sex_at_birth + site_id_l + genetic_pc_1 + genetic_pc_2 + genetic_pc_3 + genetic_pc_4 + genetic_pc_5 + genetic_pc_6 + genetic_pc_7 + genetic_pc_8 + genetic_pc_9 + genetic_pc_10	fourth_year	0.0896266	0.0190087	4.71504	2334		0.00957749	2.56132e-06	0.000473844	Smoking status	35393596	BOLT-LMM	European:100
Sensation Seeking	PGS002348	upps_y_ss_sensation_seeking ~ PGS002348_hmPOS_GRCh38_AVG + interview_age + highest_educ + sex_at_birth + site_id_l + genetic_pc_1 + genetic_pc_2 + genetic_pc_3 + genetic_pc_4 + genetic_pc_5 + genetic_pc_6 + genetic_pc_7 + genetic_pc_8 + genetic_pc_9 + genetic_pc_10	fourth_year	0.0401144	0.0218653	1.83462	2334		0.0014619	0.0666916	1	Smoking status	35393596	BOLT-LMM	European:100
Negative Urgency	PGS001129	upps_y_ss_negative_urgency ~ PGS001129_hmPOS_GRCh38_AVG + interview_age + highest_educ + sex_at_birth + site_id_l + genetic_pc_1 + genetic_pc_2 + genetic_pc_3 + genetic_pc_4 + genetic_pc_5 + genetic_pc_6 + genetic_pc_7 + genetic_pc_8 + genetic_pc_9 + genetic_pc_10	fourth_year	0.00495967	0.0202622	0.244774	2334		2.60604e-05	0.806653	1	Smoking status (ever vs never smokers)	35324888	snpnet
Lack of Planning	PGS001129	upps_y_ss_lack_of_planning ~ PGS001129_hmPOS_GRCh38_AVG + interview_age + highest_educ + sex_at_birth + site_id_l + genetic_pc_1 + genetic_pc_2 + genetic_pc_3 + genetic_pc_4 + genetic_pc_5 + genetic_pc_6 + genetic_pc_7 + genetic_pc_8 + genetic_pc_9 + genetic_pc_10	fourth_year	0.0176932	0.0200868	0.880836	2334		0.000337369	0.378499	1	Smoking status (ever vs never smokers)	35324888	snpnet
Lack of Perserverance	PGS001129	upps_y_ss_lack_of_perseverance ~ PGS001129_hmPOS_GRCh38_AVG + interview_age + highest_educ + sex_at_birth + site_id_l + genetic_pc_1 + genetic_pc_2 + genetic_pc_3 + genetic_pc_4 + genetic_pc_5 + genetic_pc_6 + genetic_pc_7 + genetic_pc_8 + genetic_pc_9 + genetic_pc_10	fourth_year	0.00832738	0.019208	0.433537	2334		8.17481e-05	0.664665	1	Smoking status (ever vs never smokers)	35324888	snpnet
Positive Urgency	PGS001129	upps_y_ss_positive_urgency ~ PGS001129_hmPOS_GRCh38_AVG + interview_age + highest_educ + sex_at_birth + site_id_l + genetic_pc_1 + genetic_pc_2 + genetic_pc_3 + genetic_pc_4 + genetic_pc_5 + genetic_pc_6 + genetic_pc_7 + genetic_pc_8 + genetic_pc_9 + genetic_pc_10	fourth_year	0.00475796	0.0188664	0.252193	2334		2.7664e-05	0.800914	1	Smoking status (ever vs never smokers)	35324888	snpnet
Sensation Seeking	PGS001129	upps_y_ss_sensation_seeking ~ PGS001129_hmPOS_GRCh38_AVG + interview_age + highest_educ + sex_at_birth + site_id_l + genetic_pc_1 + genetic_pc_2 + genetic_pc_3 + genetic_pc_4 + genetic_pc_5 + genetic_pc_6 + genetic_pc_7 + genetic_pc_8 + genetic_pc_9 + genetic_pc_10	fourth_year	0.0184587	0.0216101	0.854169	2334		0.000317257	0.3931	1	Smoking status (ever vs never smokers)	35324888	snpnet
Negative Urgency	PGS001532	upps_y_ss_negative_urgency ~ PGS001532_hmPOS_GRCh38_AVG + interview_age + highest_educ + sex_at_birth + site_id_l + genetic_pc_1 + genetic_pc_2 + genetic_pc_3 + genetic_pc_4 + genetic_pc_5 + genetic_pc_6 + genetic_pc_7 + genetic_pc_8 + genetic_pc_9 + genetic_pc_10	fourth_year	-0.0391956	0.0201523	-1.94497	2334		0.00164276	0.0519	1	Time from waking to first cigarette	35324888	snpnet
Lack of Planning	PGS001532	upps_y_ss_lack_of_planning ~ PGS001532_hmPOS_GRCh38_AVG + interview_age + highest_educ + sex_at_birth + site_id_l + genetic_pc_1 + genetic_pc_2 + genetic_pc_3 + genetic_pc_4 + genetic_pc_5 + genetic_pc_6 + genetic_pc_7 + genetic_pc_8 + genetic_pc_9 + genetic_pc_10	fourth_year	-0.0494849	0.0199707	-2.47788	2334		0.00266356	0.013288	1	Time from waking to first cigarette	35324888	snpnet
Lack of Perserverance	PGS001532	upps_y_ss_lack_of_perseverance ~ PGS001532_hmPOS_GRCh38_AVG + interview_age + highest_educ + sex_at_birth + site_id_l + genetic_pc_1 + genetic_pc_2 + genetic_pc_3 + genetic_pc_4 + genetic_pc_5 + genetic_pc_6 + genetic_pc_7 + genetic_pc_8 + genetic_pc_9 + genetic_pc_10	fourth_year	-0.0138159	0.0191178	-0.722669	2334		0.000227113	0.469957	1	Time from waking to first cigarette	35324888	snpnet
Positive Urgency	PGS001532	upps_y_ss_positive_urgency ~ PGS001532_hmPOS_GRCh38_AVG + interview_age + highest_educ + sex_at_birth + site_id_l + genetic_pc_1 + genetic_pc_2 + genetic_pc_3 + genetic_pc_4 + genetic_pc_5 + genetic_pc_6 + genetic_pc_7 + genetic_pc_8 + genetic_pc_9 + genetic_pc_10	fourth_year	-0.0615302	0.0187355	-3.28415	2334		0.00466955	0.00103824	0.192075	Time from waking to first cigarette	35324888	snpnet
Sensation Seeking	PGS001532	upps_y_ss_sensation_seeking ~ PGS001532_hmPOS_GRCh38_AVG + interview_age + highest_educ + sex_at_birth + site_id_l + genetic_pc_1 + genetic_pc_2 + genetic_pc_3 + genetic_pc_4 + genetic_pc_5 + genetic_pc_6 + genetic_pc_7 + genetic_pc_8 + genetic_pc_9 + genetic_pc_10	fourth_year	-0.0169855	0.0215107	-0.789633	2334		0.00027114	0.429824	1	Time from waking to first cigarette	35324888	snpnet
Negative Urgency	PGS002037	upps_y_ss_negative_urgency ~ PGS002037_hmPOS_GRCh38_AVG + interview_age + highest_educ + sex_at_birth + site_id_l + genetic_pc_1 + genetic_pc_2 + genetic_pc_3 + genetic_pc_4 + genetic_pc_5 + genetic_pc_6 + genetic_pc_7 + genetic_pc_8 + genetic_pc_9 + genetic_pc_10	fourth_year	0.0720722	0.0203151	3.54772	2334		0.00544487	0.000396368	0.0733281	Tobacco use disorder	34995502	LDpred2 (bigsnpr)
Lack of Planning	PGS002037	upps_y_ss_lack_of_planning ~ PGS002037_hmPOS_GRCh38_AVG + interview_age + highest_educ + sex_at_birth + site_id_l + genetic_pc_1 + genetic_pc_2 + genetic_pc_3 + genetic_pc_4 + genetic_pc_5 + genetic_pc_6 + genetic_pc_7 + genetic_pc_8 + genetic_pc_9 + genetic_pc_10	fourth_year	0.0554505	0.0201643	2.74994	2334		0.00327854	0.00600732	1	Tobacco use disorder	34995502	LDpred2 (bigsnpr)
Lack of Perserverance	PGS002037	upps_y_ss_lack_of_perseverance ~ PGS002037_hmPOS_GRCh38_AVG + interview_age + highest_educ + sex_at_birth + site_id_l + genetic_pc_1 + genetic_pc_2 + genetic_pc_3 + genetic_pc_4 + genetic_pc_5 + genetic_pc_6 + genetic_pc_7 + genetic_pc_8 + genetic_pc_9 + genetic_pc_10	fourth_year	0.0628443	0.0192668	3.2618	2334		0.0046065	0.00112326	0.207803	Tobacco use disorder	34995502	LDpred2 (bigsnpr)
Positive Urgency	PGS002037	upps_y_ss_positive_urgency ~ PGS002037_hmPOS_GRCh38_AVG + interview_age + highest_educ + sex_at_birth + site_id_l + genetic_pc_1 + genetic_pc_2 + genetic_pc_3 + genetic_pc_4 + genetic_pc_5 + genetic_pc_6 + genetic_pc_7 + genetic_pc_8 + genetic_pc_9 + genetic_pc_10	fourth_year	0.0625757	0.0189223	3.30698	2334		0.00473437	0.000957606	0.177157	Tobacco use disorder	34995502	LDpred2 (bigsnpr)
Sensation Seeking	PGS002037	upps_y_ss_sensation_seeking ~ PGS002037_hmPOS_GRCh38_AVG + interview_age + highest_educ + sex_at_birth + site_id_l + genetic_pc_1 + genetic_pc_2 + genetic_pc_3 + genetic_pc_4 + genetic_pc_5 + genetic_pc_6 + genetic_pc_7 + genetic_pc_8 + genetic_pc_9 + genetic_pc_10	fourth_year	0.0230826	0.0217235	1.06256	2334		0.000490861	0.288091	1	Tobacco use disorder	34995502	LDpred2 (bigsnpr)

## Sheet: sub_use_eur_like
Table 1
DV	IV	formula	timepoint	coef	std_err	t_stat	N_obs	N_case	rsqrd	p_value	p_value_bonf	PRS Trait Name	PMID	PGS_Method	GWAS_Ancestry
Lifetime Alcohol	PGS002839	alc_comb_yn.cf ~ PGS002839_hmPOS_GRCh38_AVG + interview_age + highest_educ + sex_at_birth + site_id_l + genetic_pc_1 + genetic_pc_2 + genetic_pc_3 + genetic_pc_4 + genetic_pc_5 + genetic_pc_6 + genetic_pc_7 + genetic_pc_8 + genetic_pc_9 + genetic_pc_10	baseline	0.123806	0.0328103	3.77339	4958	1417	0.00288681	0.000161046	0.0417108	Alcohol consumption	36152628	PRS-CS	European:100
Lifetime Nicotine/E-cig	PGS002839	nic_comb_yn.cf ~ PGS002839_hmPOS_GRCh38_AVG + interview_age + highest_educ + sex_at_birth + site_id_l + genetic_pc_1 + genetic_pc_2 + genetic_pc_3 + genetic_pc_4 + genetic_pc_5 + genetic_pc_6 + genetic_pc_7 + genetic_pc_8 + genetic_pc_9 + genetic_pc_10	baseline	0.305485	0.160608	1.90206	4958	42	0.000735088	0.0571636	1	Alcohol consumption	36152628	PRS-CS	European:100
Coffee	PGS002839	caff_intake_1_l ~ PGS002839_hmPOS_GRCh38_AVG + interview_age + highest_educ + sex_at_birth + site_id_l + genetic_pc_1 + genetic_pc_2 + genetic_pc_3 + genetic_pc_4 + genetic_pc_5 + genetic_pc_6 + genetic_pc_7 + genetic_pc_8 + genetic_pc_9 + genetic_pc_10	baseline	0.0796025	0.0427308	1.86288	4958	659	0.000705141	0.0624789	1	Alcohol consumption	36152628	PRS-CS	European:100
Espresso Drinks	PGS002839	caff_intake_3_l ~ PGS002839_hmPOS_GRCh38_AVG + interview_age + highest_educ + sex_at_birth + site_id_l + genetic_pc_1 + genetic_pc_2 + genetic_pc_3 + genetic_pc_4 + genetic_pc_5 + genetic_pc_6 + genetic_pc_7 + genetic_pc_8 + genetic_pc_9 + genetic_pc_10	baseline	0.151978	0.0571862	2.65761	4958	350	0.00143407	0.00786976	1	Alcohol consumption	36152628	PRS-CS	European:100
Tea	PGS002839	caff_intake_4_l ~ PGS002839_hmPOS_GRCh38_AVG + interview_age + highest_educ + sex_at_birth + site_id_l + genetic_pc_1 + genetic_pc_2 + genetic_pc_3 + genetic_pc_4 + genetic_pc_5 + genetic_pc_6 + genetic_pc_7 + genetic_pc_8 + genetic_pc_9 + genetic_pc_10	baseline	0.132767	0.0340495	3.89923	4958	1321	0.00308197	9.65006e-05	0.0249937	Alcohol consumption	36152628	PRS-CS	European:100
Caffeinated Soda	PGS002839	caff_intake_6_l ~ PGS002839_hmPOS_GRCh38_AVG + interview_age + highest_educ + sex_at_birth + site_id_l + genetic_pc_1 + genetic_pc_2 + genetic_pc_3 + genetic_pc_4 + genetic_pc_5 + genetic_pc_6 + genetic_pc_7 + genetic_pc_8 + genetic_pc_9 + genetic_pc_10	baseline	0.0838882	0.0301704	2.78048	4958	2842	0.00156952	0.0054279	1	Alcohol consumption	36152628	PRS-CS	European:100
Energy Drinks	PGS002839	caff_intake_9_l ~ PGS002839_hmPOS_GRCh38_AVG + interview_age + highest_educ + sex_at_birth + site_id_l + genetic_pc_1 + genetic_pc_2 + genetic_pc_3 + genetic_pc_4 + genetic_pc_5 + genetic_pc_6 + genetic_pc_7 + genetic_pc_8 + genetic_pc_9 + genetic_pc_10	baseline	0.045341	0.10261	0.441877	4958	103	3.97006e-05	0.658578	1	Alcohol consumption	36152628	PRS-CS	European:100
Lifetime Alcohol	PGS000203	alc_comb_yn.cf ~ PGS000203_hmPOS_GRCh38_AVG + interview_age + highest_educ + sex_at_birth + site_id_l + genetic_pc_1 + genetic_pc_2 + genetic_pc_3 + genetic_pc_4 + genetic_pc_5 + genetic_pc_6 + genetic_pc_7 + genetic_pc_8 + genetic_pc_9 + genetic_pc_10	baseline	0.111607	0.0328502	3.39746	4958	1417	0.00234155	0.000680139	0.176156	Alcohol consumption (drinks per week)	32555147	PRS-CS	European:100
Lifetime Nicotine/E-cig	PGS000203	nic_comb_yn.cf ~ PGS000203_hmPOS_GRCh38_AVG + interview_age + highest_educ + sex_at_birth + site_id_l + genetic_pc_1 + genetic_pc_2 + genetic_pc_3 + genetic_pc_4 + genetic_pc_5 + genetic_pc_6 + genetic_pc_7 + genetic_pc_8 + genetic_pc_9 + genetic_pc_10	baseline	0.387288	0.161903	2.3921	4958	42	0.00116215	0.0167524	1	Alcohol consumption (drinks per week)	32555147	PRS-CS	European:100
Coffee	PGS000203	caff_intake_1_l ~ PGS000203_hmPOS_GRCh38_AVG + interview_age + highest_educ + sex_at_birth + site_id_l + genetic_pc_1 + genetic_pc_2 + genetic_pc_3 + genetic_pc_4 + genetic_pc_5 + genetic_pc_6 + genetic_pc_7 + genetic_pc_8 + genetic_pc_9 + genetic_pc_10	baseline	0.0759675	0.042722	1.77818	4958	659	0.000642517	0.075374	1	Alcohol consumption (drinks per week)	32555147	PRS-CS	European:100
Espresso Drinks	PGS000203	caff_intake_3_l ~ PGS000203_hmPOS_GRCh38_AVG + interview_age + highest_educ + sex_at_birth + site_id_l + genetic_pc_1 + genetic_pc_2 + genetic_pc_3 + genetic_pc_4 + genetic_pc_5 + genetic_pc_6 + genetic_pc_7 + genetic_pc_8 + genetic_pc_9 + genetic_pc_10	baseline	0.151491	0.0573912	2.63961	4958	350	0.00141474	0.00830009	1	Alcohol consumption (drinks per week)	32555147	PRS-CS	European:100
Tea	PGS000203	caff_intake_4_l ~ PGS000203_hmPOS_GRCh38_AVG + interview_age + highest_educ + sex_at_birth + site_id_l + genetic_pc_1 + genetic_pc_2 + genetic_pc_3 + genetic_pc_4 + genetic_pc_5 + genetic_pc_6 + genetic_pc_7 + genetic_pc_8 + genetic_pc_9 + genetic_pc_10	baseline	0.140055	0.0340664	4.11123	4958	1321	0.00342503	3.93561e-05	0.0101932	Alcohol consumption (drinks per week)	32555147	PRS-CS	European:100
Caffeinated Soda	PGS000203	caff_intake_6_l ~ PGS000203_hmPOS_GRCh38_AVG + interview_age + highest_educ + sex_at_birth + site_id_l + genetic_pc_1 + genetic_pc_2 + genetic_pc_3 + genetic_pc_4 + genetic_pc_5 + genetic_pc_6 + genetic_pc_7 + genetic_pc_8 + genetic_pc_9 + genetic_pc_10	baseline	0.0970383	0.0302169	3.2114	4958	2842	0.00209262	0.00132091	0.342116	Alcohol consumption (drinks per week)	32555147	PRS-CS	European:100
Energy Drinks	PGS000203	caff_intake_9_l ~ PGS000203_hmPOS_GRCh38_AVG + interview_age + highest_educ + sex_at_birth + site_id_l + genetic_pc_1 + genetic_pc_2 + genetic_pc_3 + genetic_pc_4 + genetic_pc_5 + genetic_pc_6 + genetic_pc_7 + genetic_pc_8 + genetic_pc_9 + genetic_pc_10	baseline	-0.0322107	0.102103	-0.315471	4958	103	2.02358e-05	0.752404	1	Alcohol consumption (drinks per week)	32555147	PRS-CS	European:100
Lifetime Alcohol	PGS002115	alc_comb_yn.cf ~ PGS002115_hmPOS_GRCh38_AVG + interview_age + highest_educ + sex_at_birth + site_id_l + genetic_pc_1 + genetic_pc_2 + genetic_pc_3 + genetic_pc_4 + genetic_pc_5 + genetic_pc_6 + genetic_pc_7 + genetic_pc_8 + genetic_pc_9 + genetic_pc_10	baseline	-0.00362265	0.0325296	-0.111365	4958	1417	2.52178e-06	0.911327	1	Alcohol drinker status	34995502	LDpred2 (bigsnpr)
Lifetime Nicotine/E-cig	PGS002115	nic_comb_yn.cf ~ PGS002115_hmPOS_GRCh38_AVG + interview_age + highest_educ + sex_at_birth + site_id_l + genetic_pc_1 + genetic_pc_2 + genetic_pc_3 + genetic_pc_4 + genetic_pc_5 + genetic_pc_6 + genetic_pc_7 + genetic_pc_8 + genetic_pc_9 + genetic_pc_10	baseline	0.0337383	0.159498	0.211528	4958	42	9.09792e-06	0.832475	1	Alcohol drinker status	34995502	LDpred2 (bigsnpr)
Coffee	PGS002115	caff_intake_1_l ~ PGS002115_hmPOS_GRCh38_AVG + interview_age + highest_educ + sex_at_birth + site_id_l + genetic_pc_1 + genetic_pc_2 + genetic_pc_3 + genetic_pc_4 + genetic_pc_5 + genetic_pc_6 + genetic_pc_7 + genetic_pc_8 + genetic_pc_9 + genetic_pc_10	baseline	0.00784015	0.0426141	0.18398	4958	659	6.88258e-06	0.854029	1	Alcohol drinker status	34995502	LDpred2 (bigsnpr)
Espresso Drinks	PGS002115	caff_intake_3_l ~ PGS002115_hmPOS_GRCh38_AVG + interview_age + highest_educ + sex_at_birth + site_id_l + genetic_pc_1 + genetic_pc_2 + genetic_pc_3 + genetic_pc_4 + genetic_pc_5 + genetic_pc_6 + genetic_pc_7 + genetic_pc_8 + genetic_pc_9 + genetic_pc_10	baseline	-0.0846509	0.0567499	-1.49165	4958	350	0.000452218	0.135791	1	Alcohol drinker status	34995502	LDpred2 (bigsnpr)
Tea	PGS002115	caff_intake_4_l ~ PGS002115_hmPOS_GRCh38_AVG + interview_age + highest_educ + sex_at_birth + site_id_l + genetic_pc_1 + genetic_pc_2 + genetic_pc_3 + genetic_pc_4 + genetic_pc_5 + genetic_pc_6 + genetic_pc_7 + genetic_pc_8 + genetic_pc_9 + genetic_pc_10	baseline	0.0342098	0.0337677	1.01309	4958	1321	0.000208651	0.311015	1	Alcohol drinker status	34995502	LDpred2 (bigsnpr)
Caffeinated Soda	PGS002115	caff_intake_6_l ~ PGS002115_hmPOS_GRCh38_AVG + interview_age + highest_educ + sex_at_birth + site_id_l + genetic_pc_1 + genetic_pc_2 + genetic_pc_3 + genetic_pc_4 + genetic_pc_5 + genetic_pc_6 + genetic_pc_7 + genetic_pc_8 + genetic_pc_9 + genetic_pc_10	baseline	-0.013633	0.0301285	-0.452497	4958	2842	4.16317e-05	0.650911	1	Alcohol drinker status	34995502	LDpred2 (bigsnpr)
Energy Drinks	PGS002115	caff_intake_9_l ~ PGS002115_hmPOS_GRCh38_AVG + interview_age + highest_educ + sex_at_birth + site_id_l + genetic_pc_1 + genetic_pc_2 + genetic_pc_3 + genetic_pc_4 + genetic_pc_5 + genetic_pc_6 + genetic_pc_7 + genetic_pc_8 + genetic_pc_9 + genetic_pc_10	baseline	-0.0721297	0.102312	-0.704998	4958	103	0.000101052	0.480812	1	Alcohol drinker status	34995502	LDpred2 (bigsnpr)
Lifetime Alcohol	PGS002152	alc_comb_yn.cf ~ PGS002152_hmPOS_GRCh38_AVG + interview_age + highest_educ + sex_at_birth + site_id_l + genetic_pc_1 + genetic_pc_2 + genetic_pc_3 + genetic_pc_4 + genetic_pc_5 + genetic_pc_6 + genetic_pc_7 + genetic_pc_8 + genetic_pc_9 + genetic_pc_10	baseline	-0.0746679	0.032875	-2.27127	4958	1417	0.00104784	0.0231307	1	Alcohol intake frequency	34995502	LDpred2 (bigsnpr)
Lifetime Nicotine/E-cig	PGS002152	nic_comb_yn.cf ~ PGS002152_hmPOS_GRCh38_AVG + interview_age + highest_educ + sex_at_birth + site_id_l + genetic_pc_1 + genetic_pc_2 + genetic_pc_3 + genetic_pc_4 + genetic_pc_5 + genetic_pc_6 + genetic_pc_7 + genetic_pc_8 + genetic_pc_9 + genetic_pc_10	baseline	-0.0386907	0.162394	-0.238252	4958	42	1.1542e-05	0.811685	1	Alcohol intake frequency	34995502	LDpred2 (bigsnpr)
Coffee	PGS002152	caff_intake_1_l ~ PGS002152_hmPOS_GRCh38_AVG + interview_age + highest_educ + sex_at_birth + site_id_l + genetic_pc_1 + genetic_pc_2 + genetic_pc_3 + genetic_pc_4 + genetic_pc_5 + genetic_pc_6 + genetic_pc_7 + genetic_pc_8 + genetic_pc_9 + genetic_pc_10	baseline	-0.0194817	0.0430555	-0.452478	4958	659	4.16283e-05	0.650924	1	Alcohol intake frequency	34995502	LDpred2 (bigsnpr)
Espresso Drinks	PGS002152	caff_intake_3_l ~ PGS002152_hmPOS_GRCh38_AVG + interview_age + highest_educ + sex_at_birth + site_id_l + genetic_pc_1 + genetic_pc_2 + genetic_pc_3 + genetic_pc_4 + genetic_pc_5 + genetic_pc_6 + genetic_pc_7 + genetic_pc_8 + genetic_pc_9 + genetic_pc_10	baseline	-0.051436	0.0578264	-0.889489	4958	350	0.000160851	0.37374	1	Alcohol intake frequency	34995502	LDpred2 (bigsnpr)
Tea	PGS002152	caff_intake_4_l ~ PGS002152_hmPOS_GRCh38_AVG + interview_age + highest_educ + sex_at_birth + site_id_l + genetic_pc_1 + genetic_pc_2 + genetic_pc_3 + genetic_pc_4 + genetic_pc_5 + genetic_pc_6 + genetic_pc_7 + genetic_pc_8 + genetic_pc_9 + genetic_pc_10	baseline	-0.057229	0.034114	-1.67758	4958	1321	0.000571913	0.0934289	1	Alcohol intake frequency	34995502	LDpred2 (bigsnpr)
Caffeinated Soda	PGS002152	caff_intake_6_l ~ PGS002152_hmPOS_GRCh38_AVG + interview_age + highest_educ + sex_at_birth + site_id_l + genetic_pc_1 + genetic_pc_2 + genetic_pc_3 + genetic_pc_4 + genetic_pc_5 + genetic_pc_6 + genetic_pc_7 + genetic_pc_8 + genetic_pc_9 + genetic_pc_10	baseline	-0.012539	0.0302956	-0.41389	4958	2842	3.4831e-05	0.678955	1	Alcohol intake frequency	34995502	LDpred2 (bigsnpr)
Energy Drinks	PGS002152	caff_intake_9_l ~ PGS002152_hmPOS_GRCh38_AVG + interview_age + highest_educ + sex_at_birth + site_id_l + genetic_pc_1 + genetic_pc_2 + genetic_pc_3 + genetic_pc_4 + genetic_pc_5 + genetic_pc_6 + genetic_pc_7 + genetic_pc_8 + genetic_pc_9 + genetic_pc_10	baseline	0.0541623	0.103298	0.524329	4958	103	5.58978e-05	0.60005	1	Alcohol intake frequency	34995502	LDpred2 (bigsnpr)
Lifetime Alcohol	PGS002738	alc_comb_yn.cf ~ PGS002738_hmPOS_GRCh38_AVG + interview_age + highest_educ + sex_at_birth + site_id_l + genetic_pc_1 + genetic_pc_2 + genetic_pc_3 + genetic_pc_4 + genetic_pc_5 + genetic_pc_6 + genetic_pc_7 + genetic_pc_8 + genetic_pc_9 + genetic_pc_10	baseline	0.0244002	0.0329155	0.741298	4958	1417	0.000111725	0.458513	1	Alcohol use disorder	35267208	PRS-CS	European:81.7|African:14.3|Hispanic or Latin American:3.6|East Asian:0.3|South Asian:0.05
Lifetime Nicotine/E-cig	PGS002738	nic_comb_yn.cf ~ PGS002738_hmPOS_GRCh38_AVG + interview_age + highest_educ + sex_at_birth + site_id_l + genetic_pc_1 + genetic_pc_2 + genetic_pc_3 + genetic_pc_4 + genetic_pc_5 + genetic_pc_6 + genetic_pc_7 + genetic_pc_8 + genetic_pc_9 + genetic_pc_10	baseline	0.113416	0.168696	0.672307	4958	42	9.18982e-05	0.501388	1	Alcohol use disorder	35267208	PRS-CS	European:81.7|African:14.3|Hispanic or Latin American:3.6|East Asian:0.3|South Asian:0.05
Coffee	PGS002738	caff_intake_1_l ~ PGS002738_hmPOS_GRCh38_AVG + interview_age + highest_educ + sex_at_birth + site_id_l + genetic_pc_1 + genetic_pc_2 + genetic_pc_3 + genetic_pc_4 + genetic_pc_5 + genetic_pc_6 + genetic_pc_7 + genetic_pc_8 + genetic_pc_9 + genetic_pc_10	baseline	0.0377455	0.0435118	0.867477	4958	659	0.000152989	0.385681	1	Alcohol use disorder	35267208	PRS-CS	European:81.7|African:14.3|Hispanic or Latin American:3.6|East Asian:0.3|South Asian:0.05
Espresso Drinks	PGS002738	caff_intake_3_l ~ PGS002738_hmPOS_GRCh38_AVG + interview_age + highest_educ + sex_at_birth + site_id_l + genetic_pc_1 + genetic_pc_2 + genetic_pc_3 + genetic_pc_4 + genetic_pc_5 + genetic_pc_6 + genetic_pc_7 + genetic_pc_8 + genetic_pc_9 + genetic_pc_10	baseline	0.0510973	0.0577554	0.884718	4958	350	0.00015913	0.376309	1	Alcohol use disorder	35267208	PRS-CS	European:81.7|African:14.3|Hispanic or Latin American:3.6|East Asian:0.3|South Asian:0.05
Tea	PGS002738	caff_intake_4_l ~ PGS002738_hmPOS_GRCh38_AVG + interview_age + highest_educ + sex_at_birth + site_id_l + genetic_pc_1 + genetic_pc_2 + genetic_pc_3 + genetic_pc_4 + genetic_pc_5 + genetic_pc_6 + genetic_pc_7 + genetic_pc_8 + genetic_pc_9 + genetic_pc_10	baseline	0.11514	0.0344313	3.34404	4958	1321	0.00226866	0.000825672	0.213849	Alcohol use disorder	35267208	PRS-CS	European:81.7|African:14.3|Hispanic or Latin American:3.6|East Asian:0.3|South Asian:0.05
Caffeinated Soda	PGS002738	caff_intake_6_l ~ PGS002738_hmPOS_GRCh38_AVG + interview_age + highest_educ + sex_at_birth + site_id_l + genetic_pc_1 + genetic_pc_2 + genetic_pc_3 + genetic_pc_4 + genetic_pc_5 + genetic_pc_6 + genetic_pc_7 + genetic_pc_8 + genetic_pc_9 + genetic_pc_10	baseline	0.0763667	0.0301687	2.53132	4958	2842	0.00130119	0.0113633	1	Alcohol use disorder	35267208	PRS-CS	European:81.7|African:14.3|Hispanic or Latin American:3.6|East Asian:0.3|South Asian:0.05
Energy Drinks	PGS002738	caff_intake_9_l ~ PGS002738_hmPOS_GRCh38_AVG + interview_age + highest_educ + sex_at_birth + site_id_l + genetic_pc_1 + genetic_pc_2 + genetic_pc_3 + genetic_pc_4 + genetic_pc_5 + genetic_pc_6 + genetic_pc_7 + genetic_pc_8 + genetic_pc_9 + genetic_pc_10	baseline	0.10897	0.104802	1.03977	4958	103	0.000219781	0.298447	1	Alcohol use disorder	35267208	PRS-CS	European:81.7|African:14.3|Hispanic or Latin American:3.6|East Asian:0.3|South Asian:0.05
Lifetime Alcohol	PGS001088	alc_comb_yn.cf ~ PGS001088_hmPOS_GRCh38_AVG + interview_age + highest_educ + sex_at_birth + site_id_l + genetic_pc_1 + genetic_pc_2 + genetic_pc_3 + genetic_pc_4 + genetic_pc_5 + genetic_pc_6 + genetic_pc_7 + genetic_pc_8 + genetic_pc_9 + genetic_pc_10	baseline	0.027113	0.0333886	0.812043	4958	1417	0.000134064	0.416767	1	Average weekly alcohol consumption (beer and cider)	35324888	snpnet
Lifetime Nicotine/E-cig	PGS001088	nic_comb_yn.cf ~ PGS001088_hmPOS_GRCh38_AVG + interview_age + highest_educ + sex_at_birth + site_id_l + genetic_pc_1 + genetic_pc_2 + genetic_pc_3 + genetic_pc_4 + genetic_pc_5 + genetic_pc_6 + genetic_pc_7 + genetic_pc_8 + genetic_pc_9 + genetic_pc_10	baseline	0.137182	0.170381	0.805145	4958	42	0.000131796	0.420736	1	Average weekly alcohol consumption (beer and cider)	35324888	snpnet
Coffee	PGS001088	caff_intake_1_l ~ PGS001088_hmPOS_GRCh38_AVG + interview_age + highest_educ + sex_at_birth + site_id_l + genetic_pc_1 + genetic_pc_2 + genetic_pc_3 + genetic_pc_4 + genetic_pc_5 + genetic_pc_6 + genetic_pc_7 + genetic_pc_8 + genetic_pc_9 + genetic_pc_10	baseline	0.0299101	0.0440745	0.678626	4958	659	9.36335e-05	0.497375	1	Average weekly alcohol consumption (beer and cider)	35324888	snpnet
Espresso Drinks	PGS001088	caff_intake_3_l ~ PGS001088_hmPOS_GRCh38_AVG + interview_age + highest_educ + sex_at_birth + site_id_l + genetic_pc_1 + genetic_pc_2 + genetic_pc_3 + genetic_pc_4 + genetic_pc_5 + genetic_pc_6 + genetic_pc_7 + genetic_pc_8 + genetic_pc_9 + genetic_pc_10	baseline	0.0168926	0.0584294	0.28911	4958	350	1.69954e-05	0.772497	1	Average weekly alcohol consumption (beer and cider)	35324888	snpnet
Tea	PGS001088	caff_intake_4_l ~ PGS001088_hmPOS_GRCh38_AVG + interview_age + highest_educ + sex_at_birth + site_id_l + genetic_pc_1 + genetic_pc_2 + genetic_pc_3 + genetic_pc_4 + genetic_pc_5 + genetic_pc_6 + genetic_pc_7 + genetic_pc_8 + genetic_pc_9 + genetic_pc_10	baseline	0.109891	0.0349674	3.14268	4958	1321	0.00200419	0.00167411	0.433594	Average weekly alcohol consumption (beer and cider)	35324888	snpnet
Caffeinated Soda	PGS001088	caff_intake_6_l ~ PGS001088_hmPOS_GRCh38_AVG + interview_age + highest_educ + sex_at_birth + site_id_l + genetic_pc_1 + genetic_pc_2 + genetic_pc_3 + genetic_pc_4 + genetic_pc_5 + genetic_pc_6 + genetic_pc_7 + genetic_pc_8 + genetic_pc_9 + genetic_pc_10	baseline	0.0350505	0.03066	1.1432	4958	2842	0.000265669	0.252955	1	Average weekly alcohol consumption (beer and cider)	35324888	snpnet
Energy Drinks	PGS001088	caff_intake_9_l ~ PGS001088_hmPOS_GRCh38_AVG + interview_age + highest_educ + sex_at_birth + site_id_l + genetic_pc_1 + genetic_pc_2 + genetic_pc_3 + genetic_pc_4 + genetic_pc_5 + genetic_pc_6 + genetic_pc_7 + genetic_pc_8 + genetic_pc_9 + genetic_pc_10	baseline	0.1005	0.104464	0.962052	4958	103	0.00018816	0.336023	1	Average weekly alcohol consumption (beer and cider)	35324888	snpnet
Lifetime Alcohol	PGS002913	alc_comb_yn.cf ~ PGS002913_hmPOS_GRCh38_AVG + interview_age + highest_educ + sex_at_birth + site_id_l + genetic_pc_1 + genetic_pc_2 + genetic_pc_3 + genetic_pc_4 + genetic_pc_5 + genetic_pc_6 + genetic_pc_7 + genetic_pc_8 + genetic_pc_9 + genetic_pc_10	baseline	0.0241902	0.0329082	0.735082	4958	1417	0.000109859	0.462289	1	Drinking Status	36152628	PRS-CS	European:100
Lifetime Nicotine/E-cig	PGS002913	nic_comb_yn.cf ~ PGS002913_hmPOS_GRCh38_AVG + interview_age + highest_educ + sex_at_birth + site_id_l + genetic_pc_1 + genetic_pc_2 + genetic_pc_3 + genetic_pc_4 + genetic_pc_5 + genetic_pc_6 + genetic_pc_7 + genetic_pc_8 + genetic_pc_9 + genetic_pc_10	baseline	0.0521838	0.161801	0.322519	4958	42	2.11501e-05	0.74706	1	Drinking Status	36152628	PRS-CS	European:100
Coffee	PGS002913	caff_intake_1_l ~ PGS002913_hmPOS_GRCh38_AVG + interview_age + highest_educ + sex_at_birth + site_id_l + genetic_pc_1 + genetic_pc_2 + genetic_pc_3 + genetic_pc_4 + genetic_pc_5 + genetic_pc_6 + genetic_pc_7 + genetic_pc_8 + genetic_pc_9 + genetic_pc_10	baseline	-0.00943193	0.0430871	-0.218904	4958	659	9.74347e-06	0.826725	1	Drinking Status	36152628	PRS-CS	European:100
Espresso Drinks	PGS002913	caff_intake_3_l ~ PGS002913_hmPOS_GRCh38_AVG + interview_age + highest_educ + sex_at_birth + site_id_l + genetic_pc_1 + genetic_pc_2 + genetic_pc_3 + genetic_pc_4 + genetic_pc_5 + genetic_pc_6 + genetic_pc_7 + genetic_pc_8 + genetic_pc_9 + genetic_pc_10	baseline	0.0054715	0.0575041	0.0951498	4958	350	1.84088e-06	0.924196	1	Drinking Status	36152628	PRS-CS	European:100
Tea	PGS002913	caff_intake_4_l ~ PGS002913_hmPOS_GRCh38_AVG + interview_age + highest_educ + sex_at_birth + site_id_l + genetic_pc_1 + genetic_pc_2 + genetic_pc_3 + genetic_pc_4 + genetic_pc_5 + genetic_pc_6 + genetic_pc_7 + genetic_pc_8 + genetic_pc_9 + genetic_pc_10	baseline	-0.0483924	0.034203	-1.41486	4958	1321	0.000406874	0.157111	1	Drinking Status	36152628	PRS-CS	European:100
Caffeinated Soda	PGS002913	caff_intake_6_l ~ PGS002913_hmPOS_GRCh38_AVG + interview_age + highest_educ + sex_at_birth + site_id_l + genetic_pc_1 + genetic_pc_2 + genetic_pc_3 + genetic_pc_4 + genetic_pc_5 + genetic_pc_6 + genetic_pc_7 + genetic_pc_8 + genetic_pc_9 + genetic_pc_10	baseline	0.013264	0.0302352	0.438693	4958	2842	3.91305e-05	0.660884	1	Drinking Status	36152628	PRS-CS	European:100
Energy Drinks	PGS002913	caff_intake_9_l ~ PGS002913_hmPOS_GRCh38_AVG + interview_age + highest_educ + sex_at_birth + site_id_l + genetic_pc_1 + genetic_pc_2 + genetic_pc_3 + genetic_pc_4 + genetic_pc_5 + genetic_pc_6 + genetic_pc_7 + genetic_pc_8 + genetic_pc_9 + genetic_pc_10	baseline	-0.180264	0.103566	-1.74058	4958	103	0.000615645	0.0817577	1	Drinking Status	36152628	PRS-CS	European:100
Lifetime Alcohol	PGS003376	alc_comb_yn.cf ~ PGS003376_hmPOS_GRCh38_AVG + interview_age + highest_educ + sex_at_birth + site_id_l + genetic_pc_1 + genetic_pc_2 + genetic_pc_3 + genetic_pc_4 + genetic_pc_5 + genetic_pc_6 + genetic_pc_7 + genetic_pc_8 + genetic_pc_9 + genetic_pc_10	baseline	0.117353	0.0329174	3.56508	4958	1417	0.00257768	0.000363743	0.0942093	Drinks per week	36477530	LDpred	European:100
Lifetime Nicotine/E-cig	PGS003376	nic_comb_yn.cf ~ PGS003376_hmPOS_GRCh38_AVG + interview_age + highest_educ + sex_at_birth + site_id_l + genetic_pc_1 + genetic_pc_2 + genetic_pc_3 + genetic_pc_4 + genetic_pc_5 + genetic_pc_6 + genetic_pc_7 + genetic_pc_8 + genetic_pc_9 + genetic_pc_10	baseline	0.282517	0.161431	1.75008	4958	42	0.000622382	0.0801044	1	Drinks per week	36477530	LDpred	European:100
Coffee	PGS003376	caff_intake_1_l ~ PGS003376_hmPOS_GRCh38_AVG + interview_age + highest_educ + sex_at_birth + site_id_l + genetic_pc_1 + genetic_pc_2 + genetic_pc_3 + genetic_pc_4 + genetic_pc_5 + genetic_pc_6 + genetic_pc_7 + genetic_pc_8 + genetic_pc_9 + genetic_pc_10	baseline	0.0828771	0.0428234	1.93532	4958	659	0.000761005	0.0529507	1	Drinks per week	36477530	LDpred	European:100
Espresso Drinks	PGS003376	caff_intake_3_l ~ PGS003376_hmPOS_GRCh38_AVG + interview_age + highest_educ + sex_at_birth + site_id_l + genetic_pc_1 + genetic_pc_2 + genetic_pc_3 + genetic_pc_4 + genetic_pc_5 + genetic_pc_6 + genetic_pc_7 + genetic_pc_8 + genetic_pc_9 + genetic_pc_10	baseline	0.124406	0.0574013	2.16731	4958	350	0.000954201	0.0302111	1	Drinks per week	36477530	LDpred	European:100
Tea	PGS003376	caff_intake_4_l ~ PGS003376_hmPOS_GRCh38_AVG + interview_age + highest_educ + sex_at_birth + site_id_l + genetic_pc_1 + genetic_pc_2 + genetic_pc_3 + genetic_pc_4 + genetic_pc_5 + genetic_pc_6 + genetic_pc_7 + genetic_pc_8 + genetic_pc_9 + genetic_pc_10	baseline	0.127907	0.0340858	3.75249	4958	1321	0.00285502	0.000175086	0.0453473	Drinks per week	36477530	LDpred	European:100
Caffeinated Soda	PGS003376	caff_intake_6_l ~ PGS003376_hmPOS_GRCh38_AVG + interview_age + highest_educ + sex_at_birth + site_id_l + genetic_pc_1 + genetic_pc_2 + genetic_pc_3 + genetic_pc_4 + genetic_pc_5 + genetic_pc_6 + genetic_pc_7 + genetic_pc_8 + genetic_pc_9 + genetic_pc_10	baseline	0.0821116	0.0301503	2.72341	4958	2842	0.00150586	0.00646113	1	Drinks per week	36477530	LDpred	European:100
Energy Drinks	PGS003376	caff_intake_9_l ~ PGS003376_hmPOS_GRCh38_AVG + interview_age + highest_educ + sex_at_birth + site_id_l + genetic_pc_1 + genetic_pc_2 + genetic_pc_3 + genetic_pc_4 + genetic_pc_5 + genetic_pc_6 + genetic_pc_7 + genetic_pc_8 + genetic_pc_9 + genetic_pc_10	baseline	0.0522227	0.100787	0.518151	4958	103	5.45883e-05	0.604353	1	Drinks per week	36477530	LDpred	European:100
Lifetime Alcohol	PGS001394	alc_comb_yn.cf ~ PGS001394_hmPOS_GRCh38_AVG + interview_age + highest_educ + sex_at_birth + site_id_l + genetic_pc_1 + genetic_pc_2 + genetic_pc_3 + genetic_pc_4 + genetic_pc_5 + genetic_pc_6 + genetic_pc_7 + genetic_pc_8 + genetic_pc_9 + genetic_pc_10	baseline	0.0158023	0.03283	0.481338	4958	1417	4.71075e-05	0.630277	1	Freq. of drinking alcohol	35324888	snpnet
Lifetime Nicotine/E-cig	PGS001394	nic_comb_yn.cf ~ PGS001394_hmPOS_GRCh38_AVG + interview_age + highest_educ + sex_at_birth + site_id_l + genetic_pc_1 + genetic_pc_2 + genetic_pc_3 + genetic_pc_4 + genetic_pc_5 + genetic_pc_6 + genetic_pc_7 + genetic_pc_8 + genetic_pc_9 + genetic_pc_10	baseline	-0.00107957	0.160356	-0.00673231	4958	42	9.21594e-09	0.994628	1	Freq. of drinking alcohol	35324888	snpnet
Coffee	PGS001394	caff_intake_1_l ~ PGS001394_hmPOS_GRCh38_AVG + interview_age + highest_educ + sex_at_birth + site_id_l + genetic_pc_1 + genetic_pc_2 + genetic_pc_3 + genetic_pc_4 + genetic_pc_5 + genetic_pc_6 + genetic_pc_7 + genetic_pc_8 + genetic_pc_9 + genetic_pc_10	baseline	0.00451532	0.0433256	0.104218	4958	659	2.2085e-06	0.916996	1	Freq. of drinking alcohol	35324888	snpnet
Espresso Drinks	PGS001394	caff_intake_3_l ~ PGS001394_hmPOS_GRCh38_AVG + interview_age + highest_educ + sex_at_birth + site_id_l + genetic_pc_1 + genetic_pc_2 + genetic_pc_3 + genetic_pc_4 + genetic_pc_5 + genetic_pc_6 + genetic_pc_7 + genetic_pc_8 + genetic_pc_9 + genetic_pc_10	baseline	0.0422359	0.056964	0.74145	4958	350	0.00011177	0.45842	1	Freq. of drinking alcohol	35324888	snpnet
Tea	PGS001394	caff_intake_4_l ~ PGS001394_hmPOS_GRCh38_AVG + interview_age + highest_educ + sex_at_birth + site_id_l + genetic_pc_1 + genetic_pc_2 + genetic_pc_3 + genetic_pc_4 + genetic_pc_5 + genetic_pc_6 + genetic_pc_7 + genetic_pc_8 + genetic_pc_9 + genetic_pc_10	baseline	-0.0129016	0.0342748	-0.376417	4958	1321	2.88096e-05	0.706607	1	Freq. of drinking alcohol	35324888	snpnet
Caffeinated Soda	PGS001394	caff_intake_6_l ~ PGS001394_hmPOS_GRCh38_AVG + interview_age + highest_educ + sex_at_birth + site_id_l + genetic_pc_1 + genetic_pc_2 + genetic_pc_3 + genetic_pc_4 + genetic_pc_5 + genetic_pc_6 + genetic_pc_7 + genetic_pc_8 + genetic_pc_9 + genetic_pc_10	baseline	-0.0262661	0.0301962	-0.869849	4958	2842	0.000153827	0.384383	1	Freq. of drinking alcohol	35324888	snpnet
Energy Drinks	PGS001394	caff_intake_9_l ~ PGS001394_hmPOS_GRCh38_AVG + interview_age + highest_educ + sex_at_birth + site_id_l + genetic_pc_1 + genetic_pc_2 + genetic_pc_3 + genetic_pc_4 + genetic_pc_5 + genetic_pc_6 + genetic_pc_7 + genetic_pc_8 + genetic_pc_9 + genetic_pc_10	baseline	0.11376	0.103809	1.09587	4958	103	0.00024413	0.273137	1	Freq. of drinking alcohol	35324888	snpnet
Lifetime Alcohol	PGS001085	alc_comb_yn.cf ~ PGS001085_hmPOS_GRCh38_AVG + interview_age + highest_educ + sex_at_birth + site_id_l + genetic_pc_1 + genetic_pc_2 + genetic_pc_3 + genetic_pc_4 + genetic_pc_5 + genetic_pc_6 + genetic_pc_7 + genetic_pc_8 + genetic_pc_9 + genetic_pc_10	baseline	0.00662075	0.0329262	0.201078	4958	1417	8.22127e-06	0.840637	1	Increased alcohol consumption, versus 10 years ago	35324888	snpnet
Lifetime Nicotine/E-cig	PGS001085	nic_comb_yn.cf ~ PGS001085_hmPOS_GRCh38_AVG + interview_age + highest_educ + sex_at_birth + site_id_l + genetic_pc_1 + genetic_pc_2 + genetic_pc_3 + genetic_pc_4 + genetic_pc_5 + genetic_pc_6 + genetic_pc_7 + genetic_pc_8 + genetic_pc_9 + genetic_pc_10	baseline	-0.214913	0.163486	-1.31457	4958	42	0.000351257	0.188655	1	Increased alcohol consumption, versus 10 years ago	35324888	snpnet
Coffee	PGS001085	caff_intake_1_l ~ PGS001085_hmPOS_GRCh38_AVG + interview_age + highest_educ + sex_at_birth + site_id_l + genetic_pc_1 + genetic_pc_2 + genetic_pc_3 + genetic_pc_4 + genetic_pc_5 + genetic_pc_6 + genetic_pc_7 + genetic_pc_8 + genetic_pc_9 + genetic_pc_10	baseline	-0.00319583	0.0435003	-0.0734667	4958	659	1.09747e-06	0.941435	1	Increased alcohol consumption, versus 10 years ago	35324888	snpnet
Espresso Drinks	PGS001085	caff_intake_3_l ~ PGS001085_hmPOS_GRCh38_AVG + interview_age + highest_educ + sex_at_birth + site_id_l + genetic_pc_1 + genetic_pc_2 + genetic_pc_3 + genetic_pc_4 + genetic_pc_5 + genetic_pc_6 + genetic_pc_7 + genetic_pc_8 + genetic_pc_9 + genetic_pc_10	baseline	0.0736973	0.0581442	1.26749	4958	350	0.000326557	0.20498	1	Increased alcohol consumption, versus 10 years ago	35324888	snpnet
Tea	PGS001085	caff_intake_4_l ~ PGS001085_hmPOS_GRCh38_AVG + interview_age + highest_educ + sex_at_birth + site_id_l + genetic_pc_1 + genetic_pc_2 + genetic_pc_3 + genetic_pc_4 + genetic_pc_5 + genetic_pc_6 + genetic_pc_7 + genetic_pc_8 + genetic_pc_9 + genetic_pc_10	baseline	-0.0305845	0.0343796	-0.889613	4958	1321	0.000160895	0.373674	1	Increased alcohol consumption, versus 10 years ago	35324888	snpnet
Caffeinated Soda	PGS001085	caff_intake_6_l ~ PGS001085_hmPOS_GRCh38_AVG + interview_age + highest_educ + sex_at_birth + site_id_l + genetic_pc_1 + genetic_pc_2 + genetic_pc_3 + genetic_pc_4 + genetic_pc_5 + genetic_pc_6 + genetic_pc_7 + genetic_pc_8 + genetic_pc_9 + genetic_pc_10	baseline	-0.0381701	0.0302516	-1.26175	4958	2842	0.000323609	0.207037	1	Increased alcohol consumption, versus 10 years ago	35324888	snpnet
Energy Drinks	PGS001085	caff_intake_9_l ~ PGS001085_hmPOS_GRCh38_AVG + interview_age + highest_educ + sex_at_birth + site_id_l + genetic_pc_1 + genetic_pc_2 + genetic_pc_3 + genetic_pc_4 + genetic_pc_5 + genetic_pc_6 + genetic_pc_7 + genetic_pc_8 + genetic_pc_9 + genetic_pc_10	baseline	0.0684907	0.103349	0.662709	4958	103	8.92933e-05	0.507517	1	Increased alcohol consumption, versus 10 years ago	35324888	snpnet
Lifetime Alcohol	PGS000202	alc_comb_yn.cf ~ PGS000202_hmPOS_GRCh38_AVG + interview_age + highest_educ + sex_at_birth + site_id_l + genetic_pc_1 + genetic_pc_2 + genetic_pc_3 + genetic_pc_4 + genetic_pc_5 + genetic_pc_6 + genetic_pc_7 + genetic_pc_8 + genetic_pc_9 + genetic_pc_10	baseline	0.0373123	0.0330249	1.12982	4958	1417	0.000259489	0.258552	1	Problematic Alcohol Use	32555147	PRS-CS	European:100
Lifetime Nicotine/E-cig	PGS000202	nic_comb_yn.cf ~ PGS000202_hmPOS_GRCh38_AVG + interview_age + highest_educ + sex_at_birth + site_id_l + genetic_pc_1 + genetic_pc_2 + genetic_pc_3 + genetic_pc_4 + genetic_pc_5 + genetic_pc_6 + genetic_pc_7 + genetic_pc_8 + genetic_pc_9 + genetic_pc_10	baseline	0.185826	0.165828	1.1206	4958	42	0.00025527	0.26246	1	Problematic Alcohol Use	32555147	PRS-CS	European:100
Coffee	PGS000202	caff_intake_1_l ~ PGS000202_hmPOS_GRCh38_AVG + interview_age + highest_educ + sex_at_birth + site_id_l + genetic_pc_1 + genetic_pc_2 + genetic_pc_3 + genetic_pc_4 + genetic_pc_5 + genetic_pc_6 + genetic_pc_7 + genetic_pc_8 + genetic_pc_9 + genetic_pc_10	baseline	0.0398081	0.0433574	0.918138	4958	659	0.000171377	0.358547	1	Problematic Alcohol Use	32555147	PRS-CS	European:100
Espresso Drinks	PGS000202	caff_intake_3_l ~ PGS000202_hmPOS_GRCh38_AVG + interview_age + highest_educ + sex_at_birth + site_id_l + genetic_pc_1 + genetic_pc_2 + genetic_pc_3 + genetic_pc_4 + genetic_pc_5 + genetic_pc_6 + genetic_pc_7 + genetic_pc_8 + genetic_pc_9 + genetic_pc_10	baseline	-0.00813126	0.0576987	-0.140926	4958	350	4.03825e-06	0.887928	1	Problematic Alcohol Use	32555147	PRS-CS	European:100
Tea	PGS000202	caff_intake_4_l ~ PGS000202_hmPOS_GRCh38_AVG + interview_age + highest_educ + sex_at_birth + site_id_l + genetic_pc_1 + genetic_pc_2 + genetic_pc_3 + genetic_pc_4 + genetic_pc_5 + genetic_pc_6 + genetic_pc_7 + genetic_pc_8 + genetic_pc_9 + genetic_pc_10	baseline	0.107274	0.0344772	3.11146	4958	1321	0.00196465	0.00186166	0.48217	Problematic Alcohol Use	32555147	PRS-CS	European:100
Caffeinated Soda	PGS000202	caff_intake_6_l ~ PGS000202_hmPOS_GRCh38_AVG + interview_age + highest_educ + sex_at_birth + site_id_l + genetic_pc_1 + genetic_pc_2 + genetic_pc_3 + genetic_pc_4 + genetic_pc_5 + genetic_pc_6 + genetic_pc_7 + genetic_pc_8 + genetic_pc_9 + genetic_pc_10	baseline	0.0408893	0.0303519	1.34717	4958	2842	0.000368891	0.177924	1	Problematic Alcohol Use	32555147	PRS-CS	European:100
Energy Drinks	PGS000202	caff_intake_9_l ~ PGS000202_hmPOS_GRCh38_AVG + interview_age + highest_educ + sex_at_birth + site_id_l + genetic_pc_1 + genetic_pc_2 + genetic_pc_3 + genetic_pc_4 + genetic_pc_5 + genetic_pc_6 + genetic_pc_7 + genetic_pc_8 + genetic_pc_9 + genetic_pc_10	baseline	0.0905715	0.104302	0.868356	4958	103	0.000153299	0.3852	1	Problematic Alcohol Use	32555147	PRS-CS	European:100
Lifetime Alcohol	PGS002125	alc_comb_yn.cf ~ PGS002125_hmPOS_GRCh38_AVG + interview_age + highest_educ + sex_at_birth + site_id_l + genetic_pc_1 + genetic_pc_2 + genetic_pc_3 + genetic_pc_4 + genetic_pc_5 + genetic_pc_6 + genetic_pc_7 + genetic_pc_8 + genetic_pc_9 + genetic_pc_10	baseline	-0.00323248	0.0331006	-0.0976565	4958	1417	1.93916e-06	0.922205	1	Ever taken cannabis	34995502	LDpred2 (bigsnpr)
Lifetime Nicotine/E-cig	PGS002125	nic_comb_yn.cf ~ PGS002125_hmPOS_GRCh38_AVG + interview_age + highest_educ + sex_at_birth + site_id_l + genetic_pc_1 + genetic_pc_2 + genetic_pc_3 + genetic_pc_4 + genetic_pc_5 + genetic_pc_6 + genetic_pc_7 + genetic_pc_8 + genetic_pc_9 + genetic_pc_10	baseline	0.00675721	0.160625	0.0420682	4958	42	3.59848e-07	0.966444	1	Ever taken cannabis	34995502	LDpred2 (bigsnpr)
Coffee	PGS002125	caff_intake_1_l ~ PGS002125_hmPOS_GRCh38_AVG + interview_age + highest_educ + sex_at_birth + site_id_l + genetic_pc_1 + genetic_pc_2 + genetic_pc_3 + genetic_pc_4 + genetic_pc_5 + genetic_pc_6 + genetic_pc_7 + genetic_pc_8 + genetic_pc_9 + genetic_pc_10	baseline	-0.0310134	0.0434685	-0.71347	4958	659	0.000103495	0.475555	1	Ever taken cannabis	34995502	LDpred2 (bigsnpr)
Espresso Drinks	PGS002125	caff_intake_3_l ~ PGS002125_hmPOS_GRCh38_AVG + interview_age + highest_educ + sex_at_birth + site_id_l + genetic_pc_1 + genetic_pc_2 + genetic_pc_3 + genetic_pc_4 + genetic_pc_5 + genetic_pc_6 + genetic_pc_7 + genetic_pc_8 + genetic_pc_9 + genetic_pc_10	baseline	0.0362152	0.0577066	0.627574	4958	350	8.00768e-05	0.530283	1	Ever taken cannabis	34995502	LDpred2 (bigsnpr)
Tea	PGS002125	caff_intake_4_l ~ PGS002125_hmPOS_GRCh38_AVG + interview_age + highest_educ + sex_at_birth + site_id_l + genetic_pc_1 + genetic_pc_2 + genetic_pc_3 + genetic_pc_4 + genetic_pc_5 + genetic_pc_6 + genetic_pc_7 + genetic_pc_8 + genetic_pc_9 + genetic_pc_10	baseline	0.0280716	0.0344178	0.815614	4958	1321	0.000135245	0.414721	1	Ever taken cannabis	34995502	LDpred2 (bigsnpr)
Caffeinated Soda	PGS002125	caff_intake_6_l ~ PGS002125_hmPOS_GRCh38_AVG + interview_age + highest_educ + sex_at_birth + site_id_l + genetic_pc_1 + genetic_pc_2 + genetic_pc_3 + genetic_pc_4 + genetic_pc_5 + genetic_pc_6 + genetic_pc_7 + genetic_pc_8 + genetic_pc_9 + genetic_pc_10	baseline	0.00215	0.0303935	0.0707389	4958	2842	1.01749e-06	0.943606	1	Ever taken cannabis	34995502	LDpred2 (bigsnpr)
Energy Drinks	PGS002125	caff_intake_9_l ~ PGS002125_hmPOS_GRCh38_AVG + interview_age + highest_educ + sex_at_birth + site_id_l + genetic_pc_1 + genetic_pc_2 + genetic_pc_3 + genetic_pc_4 + genetic_pc_5 + genetic_pc_6 + genetic_pc_7 + genetic_pc_8 + genetic_pc_9 + genetic_pc_10	baseline	0.00972599	0.102692	0.0947107	4958	103	1.82393e-06	0.924545	1	Ever taken cannabis	34995502	LDpred2 (bigsnpr)
Lifetime Alcohol	PGS001123	alc_comb_yn.cf ~ PGS001123_hmPOS_GRCh38_AVG + interview_age + highest_educ + sex_at_birth + site_id_l + genetic_pc_1 + genetic_pc_2 + genetic_pc_3 + genetic_pc_4 + genetic_pc_5 + genetic_pc_6 + genetic_pc_7 + genetic_pc_8 + genetic_pc_9 + genetic_pc_10	baseline	0.0340609	0.033149	1.02751	4958	1417	0.000214629	0.304182	1	Coffee consumption	35324888	snpnet
Lifetime Nicotine/E-cig	PGS001123	nic_comb_yn.cf ~ PGS001123_hmPOS_GRCh38_AVG + interview_age + highest_educ + sex_at_birth + site_id_l + genetic_pc_1 + genetic_pc_2 + genetic_pc_3 + genetic_pc_4 + genetic_pc_5 + genetic_pc_6 + genetic_pc_7 + genetic_pc_8 + genetic_pc_9 + genetic_pc_10	baseline	0.0640278	0.160089	0.399951	4958	42	3.25245e-05	0.689193	1	Coffee consumption	35324888	snpnet
Coffee	PGS001123	caff_intake_1_l ~ PGS001123_hmPOS_GRCh38_AVG + interview_age + highest_educ + sex_at_birth + site_id_l + genetic_pc_1 + genetic_pc_2 + genetic_pc_3 + genetic_pc_4 + genetic_pc_5 + genetic_pc_6 + genetic_pc_7 + genetic_pc_8 + genetic_pc_9 + genetic_pc_10	baseline	0.0199229	0.0431957	0.461225	4958	659	4.32533e-05	0.644637	1	Coffee consumption	35324888	snpnet
Espresso Drinks	PGS001123	caff_intake_3_l ~ PGS001123_hmPOS_GRCh38_AVG + interview_age + highest_educ + sex_at_birth + site_id_l + genetic_pc_1 + genetic_pc_2 + genetic_pc_3 + genetic_pc_4 + genetic_pc_5 + genetic_pc_6 + genetic_pc_7 + genetic_pc_8 + genetic_pc_9 + genetic_pc_10	baseline	-0.0595373	0.0576099	-1.03346	4958	350	0.000217121	0.30139	1	Coffee consumption	35324888	snpnet
Tea	PGS001123	caff_intake_4_l ~ PGS001123_hmPOS_GRCh38_AVG + interview_age + highest_educ + sex_at_birth + site_id_l + genetic_pc_1 + genetic_pc_2 + genetic_pc_3 + genetic_pc_4 + genetic_pc_5 + genetic_pc_6 + genetic_pc_7 + genetic_pc_8 + genetic_pc_9 + genetic_pc_10	baseline	-0.0135914	0.0343189	-0.396032	4958	1321	3.18903e-05	0.692081	1	Coffee consumption	35324888	snpnet
Caffeinated Soda	PGS001123	caff_intake_6_l ~ PGS001123_hmPOS_GRCh38_AVG + interview_age + highest_educ + sex_at_birth + site_id_l + genetic_pc_1 + genetic_pc_2 + genetic_pc_3 + genetic_pc_4 + genetic_pc_5 + genetic_pc_6 + genetic_pc_7 + genetic_pc_8 + genetic_pc_9 + genetic_pc_10	baseline	-0.0868964	0.0304049	-2.85797	4958	2842	0.00165809	0.00426354	1	Coffee consumption	35324888	snpnet
Energy Drinks	PGS001123	caff_intake_9_l ~ PGS001123_hmPOS_GRCh38_AVG + interview_age + highest_educ + sex_at_birth + site_id_l + genetic_pc_1 + genetic_pc_2 + genetic_pc_3 + genetic_pc_4 + genetic_pc_5 + genetic_pc_6 + genetic_pc_7 + genetic_pc_8 + genetic_pc_9 + genetic_pc_10	baseline	-0.105521	0.101915	-1.03538	4958	103	0.000217929	0.300492	1	Coffee consumption	35324888	snpnet
Lifetime Alcohol	PGS001124	alc_comb_yn.cf ~ PGS001124_hmPOS_GRCh38_AVG + interview_age + highest_educ + sex_at_birth + site_id_l + genetic_pc_1 + genetic_pc_2 + genetic_pc_3 + genetic_pc_4 + genetic_pc_5 + genetic_pc_6 + genetic_pc_7 + genetic_pc_8 + genetic_pc_9 + genetic_pc_10	baseline	-0.0108504	0.0332692	-0.326139	4958	1417	2.16275e-05	0.744319	1	Coffee consumption (ground coffee)	35324888	snpnet
Lifetime Nicotine/E-cig	PGS001124	nic_comb_yn.cf ~ PGS001124_hmPOS_GRCh38_AVG + interview_age + highest_educ + sex_at_birth + site_id_l + genetic_pc_1 + genetic_pc_2 + genetic_pc_3 + genetic_pc_4 + genetic_pc_5 + genetic_pc_6 + genetic_pc_7 + genetic_pc_8 + genetic_pc_9 + genetic_pc_10	baseline	-0.256812	0.162971	-1.57581	4958	42	0.000504662	0.115069	1	Coffee consumption (ground coffee)	35324888	snpnet
Coffee	PGS001124	caff_intake_1_l ~ PGS001124_hmPOS_GRCh38_AVG + interview_age + highest_educ + sex_at_birth + site_id_l + genetic_pc_1 + genetic_pc_2 + genetic_pc_3 + genetic_pc_4 + genetic_pc_5 + genetic_pc_6 + genetic_pc_7 + genetic_pc_8 + genetic_pc_9 + genetic_pc_10	baseline	-0.0223006	0.04339	-0.513958	4958	659	5.37086e-05	0.607281	1	Coffee consumption (ground coffee)	35324888	snpnet
Espresso Drinks	PGS001124	caff_intake_3_l ~ PGS001124_hmPOS_GRCh38_AVG + interview_age + highest_educ + sex_at_birth + site_id_l + genetic_pc_1 + genetic_pc_2 + genetic_pc_3 + genetic_pc_4 + genetic_pc_5 + genetic_pc_6 + genetic_pc_7 + genetic_pc_8 + genetic_pc_9 + genetic_pc_10	baseline	-0.00585277	0.0573932	-0.101977	4958	350	2.11452e-06	0.918775	1	Coffee consumption (ground coffee)	35324888	snpnet
Tea	PGS001124	caff_intake_4_l ~ PGS001124_hmPOS_GRCh38_AVG + interview_age + highest_educ + sex_at_birth + site_id_l + genetic_pc_1 + genetic_pc_2 + genetic_pc_3 + genetic_pc_4 + genetic_pc_5 + genetic_pc_6 + genetic_pc_7 + genetic_pc_8 + genetic_pc_9 + genetic_pc_10	baseline	-0.00326035	0.0344489	-0.0946433	4958	1321	1.82134e-06	0.924598	1	Coffee consumption (ground coffee)	35324888	snpnet
Caffeinated Soda	PGS001124	caff_intake_6_l ~ PGS001124_hmPOS_GRCh38_AVG + interview_age + highest_educ + sex_at_birth + site_id_l + genetic_pc_1 + genetic_pc_2 + genetic_pc_3 + genetic_pc_4 + genetic_pc_5 + genetic_pc_6 + genetic_pc_7 + genetic_pc_8 + genetic_pc_9 + genetic_pc_10	baseline	-0.0383056	0.0305069	-1.25564	4958	2842	0.000320481	0.209247	1	Coffee consumption (ground coffee)	35324888	snpnet
Energy Drinks	PGS001124	caff_intake_9_l ~ PGS001124_hmPOS_GRCh38_AVG + interview_age + highest_educ + sex_at_birth + site_id_l + genetic_pc_1 + genetic_pc_2 + genetic_pc_3 + genetic_pc_4 + genetic_pc_5 + genetic_pc_6 + genetic_pc_7 + genetic_pc_8 + genetic_pc_9 + genetic_pc_10	baseline	0.140607	0.101899	1.37986	4958	103	0.000387001	0.167631	1	Coffee consumption (ground coffee)	35324888	snpnet
Lifetime Alcohol	PGS001125	alc_comb_yn.cf ~ PGS001125_hmPOS_GRCh38_AVG + interview_age + highest_educ + sex_at_birth + site_id_l + genetic_pc_1 + genetic_pc_2 + genetic_pc_3 + genetic_pc_4 + genetic_pc_5 + genetic_pc_6 + genetic_pc_7 + genetic_pc_8 + genetic_pc_9 + genetic_pc_10	baseline	0.0072641	0.0329244	0.22063	4958	1417	9.8977e-06	0.825381	1	Coffee consumption (instant coffee)	35324888	snpnet
Lifetime Nicotine/E-cig	PGS001125	nic_comb_yn.cf ~ PGS001125_hmPOS_GRCh38_AVG + interview_age + highest_educ + sex_at_birth + site_id_l + genetic_pc_1 + genetic_pc_2 + genetic_pc_3 + genetic_pc_4 + genetic_pc_5 + genetic_pc_6 + genetic_pc_7 + genetic_pc_8 + genetic_pc_9 + genetic_pc_10	baseline	-0.137235	0.154466	-0.888449	4958	42	0.000160475	0.374299	1	Coffee consumption (instant coffee)	35324888	snpnet
Coffee	PGS001125	caff_intake_1_l ~ PGS001125_hmPOS_GRCh38_AVG + interview_age + highest_educ + sex_at_birth + site_id_l + genetic_pc_1 + genetic_pc_2 + genetic_pc_3 + genetic_pc_4 + genetic_pc_5 + genetic_pc_6 + genetic_pc_7 + genetic_pc_8 + genetic_pc_9 + genetic_pc_10	baseline	0.0804197	0.0429856	1.87085	4958	659	0.000711182	0.0613658	1	Coffee consumption (instant coffee)	35324888	snpnet
Espresso Drinks	PGS001125	caff_intake_3_l ~ PGS001125_hmPOS_GRCh38_AVG + interview_age + highest_educ + sex_at_birth + site_id_l + genetic_pc_1 + genetic_pc_2 + genetic_pc_3 + genetic_pc_4 + genetic_pc_5 + genetic_pc_6 + genetic_pc_7 + genetic_pc_8 + genetic_pc_9 + genetic_pc_10	baseline	0.114411	0.0568539	2.01238	4958	350	0.000822758	0.0441804	1	Coffee consumption (instant coffee)	35324888	snpnet
Tea	PGS001125	caff_intake_4_l ~ PGS001125_hmPOS_GRCh38_AVG + interview_age + highest_educ + sex_at_birth + site_id_l + genetic_pc_1 + genetic_pc_2 + genetic_pc_3 + genetic_pc_4 + genetic_pc_5 + genetic_pc_6 + genetic_pc_7 + genetic_pc_8 + genetic_pc_9 + genetic_pc_10	baseline	0.00638127	0.0340171	0.18759	4958	1321	7.15528e-06	0.851198	1	Coffee consumption (instant coffee)	35324888	snpnet
Caffeinated Soda	PGS001125	caff_intake_6_l ~ PGS001125_hmPOS_GRCh38_AVG + interview_age + highest_educ + sex_at_birth + site_id_l + genetic_pc_1 + genetic_pc_2 + genetic_pc_3 + genetic_pc_4 + genetic_pc_5 + genetic_pc_6 + genetic_pc_7 + genetic_pc_8 + genetic_pc_9 + genetic_pc_10	baseline	0.0649994	0.0302527	2.14855	4958	2842	0.000937767	0.0316701	1	Coffee consumption (instant coffee)	35324888	snpnet
Energy Drinks	PGS001125	caff_intake_9_l ~ PGS001125_hmPOS_GRCh38_AVG + interview_age + highest_educ + sex_at_birth + site_id_l + genetic_pc_1 + genetic_pc_2 + genetic_pc_3 + genetic_pc_4 + genetic_pc_5 + genetic_pc_6 + genetic_pc_7 + genetic_pc_8 + genetic_pc_9 + genetic_pc_10	baseline	0.0618875	0.100609	0.615128	4958	103	7.69324e-05	0.53847	1	Coffee consumption (instant coffee)	35324888	snpnet
Lifetime Alcohol	PGS001126	alc_comb_yn.cf ~ PGS001126_hmPOS_GRCh38_AVG + interview_age + highest_educ + sex_at_birth + site_id_l + genetic_pc_1 + genetic_pc_2 + genetic_pc_3 + genetic_pc_4 + genetic_pc_5 + genetic_pc_6 + genetic_pc_7 + genetic_pc_8 + genetic_pc_9 + genetic_pc_10	baseline	0.0632843	0.0332965	1.90063	4958	1417	0.000733985	0.0573507	1	Coffee intake	35324888	snpnet
Lifetime Nicotine/E-cig	PGS001126	nic_comb_yn.cf ~ PGS001126_hmPOS_GRCh38_AVG + interview_age + highest_educ + sex_at_birth + site_id_l + genetic_pc_1 + genetic_pc_2 + genetic_pc_3 + genetic_pc_4 + genetic_pc_5 + genetic_pc_6 + genetic_pc_7 + genetic_pc_8 + genetic_pc_9 + genetic_pc_10	baseline	-0.0219928	0.162713	-0.135163	4958	42	3.71473e-06	0.892483	1	Coffee intake	35324888	snpnet
Coffee	PGS001126	caff_intake_1_l ~ PGS001126_hmPOS_GRCh38_AVG + interview_age + highest_educ + sex_at_birth + site_id_l + genetic_pc_1 + genetic_pc_2 + genetic_pc_3 + genetic_pc_4 + genetic_pc_5 + genetic_pc_6 + genetic_pc_7 + genetic_pc_8 + genetic_pc_9 + genetic_pc_10	baseline	0.0409604	0.0434876	0.941888	4958	659	0.000180356	0.34625	1	Coffee intake	35324888	snpnet
Espresso Drinks	PGS001126	caff_intake_3_l ~ PGS001126_hmPOS_GRCh38_AVG + interview_age + highest_educ + sex_at_birth + site_id_l + genetic_pc_1 + genetic_pc_2 + genetic_pc_3 + genetic_pc_4 + genetic_pc_5 + genetic_pc_6 + genetic_pc_7 + genetic_pc_8 + genetic_pc_9 + genetic_pc_10	baseline	-7.8524e-05	0.0578264	-0.00135793	4958	350	3.74942e-10	0.998917	1	Coffee intake	35324888	snpnet
Tea	PGS001126	caff_intake_4_l ~ PGS001126_hmPOS_GRCh38_AVG + interview_age + highest_educ + sex_at_birth + site_id_l + genetic_pc_1 + genetic_pc_2 + genetic_pc_3 + genetic_pc_4 + genetic_pc_5 + genetic_pc_6 + genetic_pc_7 + genetic_pc_8 + genetic_pc_9 + genetic_pc_10	baseline	0.027873	0.0344852	0.808259	4958	1321	0.000132817	0.418941	1	Coffee intake	35324888	snpnet
Caffeinated Soda	PGS001126	caff_intake_6_l ~ PGS001126_hmPOS_GRCh38_AVG + interview_age + highest_educ + sex_at_birth + site_id_l + genetic_pc_1 + genetic_pc_2 + genetic_pc_3 + genetic_pc_4 + genetic_pc_5 + genetic_pc_6 + genetic_pc_7 + genetic_pc_8 + genetic_pc_9 + genetic_pc_10	baseline	-0.017359	0.0303239	-0.572452	4958	2842	6.66285e-05	0.567016	1	Coffee intake	35324888	snpnet
Energy Drinks	PGS001126	caff_intake_9_l ~ PGS001126_hmPOS_GRCh38_AVG + interview_age + highest_educ + sex_at_birth + site_id_l + genetic_pc_1 + genetic_pc_2 + genetic_pc_3 + genetic_pc_4 + genetic_pc_5 + genetic_pc_6 + genetic_pc_7 + genetic_pc_8 + genetic_pc_9 + genetic_pc_10	baseline	-0.0278451	0.101575	-0.274134	4958	103	1.52802e-05	0.783982	1	Coffee intake	35324888	snpnet
Lifetime Alcohol	PGS002124	alc_comb_yn.cf ~ PGS002124_hmPOS_GRCh38_AVG + interview_age + highest_educ + sex_at_birth + site_id_l + genetic_pc_1 + genetic_pc_2 + genetic_pc_3 + genetic_pc_4 + genetic_pc_5 + genetic_pc_6 + genetic_pc_7 + genetic_pc_8 + genetic_pc_9 + genetic_pc_10	baseline	0.0015234	0.032916	0.0462814	4958	1417	4.35536e-07	0.963086	1	Ever addicted to any substance or behaviour	34995502	LDpred2 (bigsnpr)
Lifetime Nicotine/E-cig	PGS002124	nic_comb_yn.cf ~ PGS002124_hmPOS_GRCh38_AVG + interview_age + highest_educ + sex_at_birth + site_id_l + genetic_pc_1 + genetic_pc_2 + genetic_pc_3 + genetic_pc_4 + genetic_pc_5 + genetic_pc_6 + genetic_pc_7 + genetic_pc_8 + genetic_pc_9 + genetic_pc_10	baseline	0.0362761	0.158687	0.228601	4958	42	1.06259e-05	0.819179	1	Ever addicted to any substance or behaviour	34995502	LDpred2 (bigsnpr)
Coffee	PGS002124	caff_intake_1_l ~ PGS002124_hmPOS_GRCh38_AVG + interview_age + highest_educ + sex_at_birth + site_id_l + genetic_pc_1 + genetic_pc_2 + genetic_pc_3 + genetic_pc_4 + genetic_pc_5 + genetic_pc_6 + genetic_pc_7 + genetic_pc_8 + genetic_pc_9 + genetic_pc_10	baseline	0.019068	0.0431562	0.441837	4958	659	3.96934e-05	0.658607	1	Ever addicted to any substance or behaviour	34995502	LDpred2 (bigsnpr)
Espresso Drinks	PGS002124	caff_intake_3_l ~ PGS002124_hmPOS_GRCh38_AVG + interview_age + highest_educ + sex_at_birth + site_id_l + genetic_pc_1 + genetic_pc_2 + genetic_pc_3 + genetic_pc_4 + genetic_pc_5 + genetic_pc_6 + genetic_pc_7 + genetic_pc_8 + genetic_pc_9 + genetic_pc_10	baseline	0.0572401	0.0569809	1.00455	4958	350	0.000205147	0.315114	1	Ever addicted to any substance or behaviour	34995502	LDpred2 (bigsnpr)
Tea	PGS002124	caff_intake_4_l ~ PGS002124_hmPOS_GRCh38_AVG + interview_age + highest_educ + sex_at_birth + site_id_l + genetic_pc_1 + genetic_pc_2 + genetic_pc_3 + genetic_pc_4 + genetic_pc_5 + genetic_pc_6 + genetic_pc_7 + genetic_pc_8 + genetic_pc_9 + genetic_pc_10	baseline	0.0168227	0.0342379	0.491346	4958	1321	4.90868e-05	0.623182	1	Ever addicted to any substance or behaviour	34995502	LDpred2 (bigsnpr)
Caffeinated Soda	PGS002124	caff_intake_6_l ~ PGS002124_hmPOS_GRCh38_AVG + interview_age + highest_educ + sex_at_birth + site_id_l + genetic_pc_1 + genetic_pc_2 + genetic_pc_3 + genetic_pc_4 + genetic_pc_5 + genetic_pc_6 + genetic_pc_7 + genetic_pc_8 + genetic_pc_9 + genetic_pc_10	baseline	-0.0150139	0.0301053	-0.498714	4958	2842	5.05699e-05	0.617981	1	Ever addicted to any substance or behaviour	34995502	LDpred2 (bigsnpr)
Energy Drinks	PGS002124	caff_intake_9_l ~ PGS002124_hmPOS_GRCh38_AVG + interview_age + highest_educ + sex_at_birth + site_id_l + genetic_pc_1 + genetic_pc_2 + genetic_pc_3 + genetic_pc_4 + genetic_pc_5 + genetic_pc_6 + genetic_pc_7 + genetic_pc_8 + genetic_pc_9 + genetic_pc_10	baseline	0.0277884	0.100568	0.276315	4958	103	1.55244e-05	0.782306	1	Ever addicted to any substance or behaviour	34995502	LDpred2 (bigsnpr)
Lifetime Alcohol	PGS001118	alc_comb_yn.cf ~ PGS001118_hmPOS_GRCh38_AVG + interview_age + highest_educ + sex_at_birth + site_id_l + genetic_pc_1 + genetic_pc_2 + genetic_pc_3 + genetic_pc_4 + genetic_pc_5 + genetic_pc_6 + genetic_pc_7 + genetic_pc_8 + genetic_pc_9 + genetic_pc_10	baseline	-0.0283694	0.0326821	-0.868039	4958	1417	0.000153187	0.385373	1	Taking other prescription medications	35324888	snpnet
Lifetime Nicotine/E-cig	PGS001118	nic_comb_yn.cf ~ PGS001118_hmPOS_GRCh38_AVG + interview_age + highest_educ + sex_at_birth + site_id_l + genetic_pc_1 + genetic_pc_2 + genetic_pc_3 + genetic_pc_4 + genetic_pc_5 + genetic_pc_6 + genetic_pc_7 + genetic_pc_8 + genetic_pc_9 + genetic_pc_10	baseline	-0.297536	0.158179	-1.88101	4958	42	0.000718922	0.0599704	1	Taking other prescription medications	35324888	snpnet
Coffee	PGS001118	caff_intake_1_l ~ PGS001118_hmPOS_GRCh38_AVG + interview_age + highest_educ + sex_at_birth + site_id_l + genetic_pc_1 + genetic_pc_2 + genetic_pc_3 + genetic_pc_4 + genetic_pc_5 + genetic_pc_6 + genetic_pc_7 + genetic_pc_8 + genetic_pc_9 + genetic_pc_10	baseline	-0.015883	0.0429808	-0.369538	4958	659	2.77663e-05	0.711726	1	Taking other prescription medications	35324888	snpnet
Espresso Drinks	PGS001118	caff_intake_3_l ~ PGS001118_hmPOS_GRCh38_AVG + interview_age + highest_educ + sex_at_birth + site_id_l + genetic_pc_1 + genetic_pc_2 + genetic_pc_3 + genetic_pc_4 + genetic_pc_5 + genetic_pc_6 + genetic_pc_7 + genetic_pc_8 + genetic_pc_9 + genetic_pc_10	baseline	0.0478823	0.056908	0.841399	4958	350	0.000143931	0.400124	1	Taking other prescription medications	35324888	snpnet
Tea	PGS001118	caff_intake_4_l ~ PGS001118_hmPOS_GRCh38_AVG + interview_age + highest_educ + sex_at_birth + site_id_l + genetic_pc_1 + genetic_pc_2 + genetic_pc_3 + genetic_pc_4 + genetic_pc_5 + genetic_pc_6 + genetic_pc_7 + genetic_pc_8 + genetic_pc_9 + genetic_pc_10	baseline	0.0455632	0.0340789	1.33699	4958	1321	0.000363337	0.181226	1	Taking other prescription medications	35324888	snpnet
Caffeinated Soda	PGS001118	caff_intake_6_l ~ PGS001118_hmPOS_GRCh38_AVG + interview_age + highest_educ + sex_at_birth + site_id_l + genetic_pc_1 + genetic_pc_2 + genetic_pc_3 + genetic_pc_4 + genetic_pc_5 + genetic_pc_6 + genetic_pc_7 + genetic_pc_8 + genetic_pc_9 + genetic_pc_10	baseline	0.0320577	0.0301275	1.06407	4958	2842	0.00023017	0.287299	1	Taking other prescription medications	35324888	snpnet
Energy Drinks	PGS001118	caff_intake_9_l ~ PGS001118_hmPOS_GRCh38_AVG + interview_age + highest_educ + sex_at_birth + site_id_l + genetic_pc_1 + genetic_pc_2 + genetic_pc_3 + genetic_pc_4 + genetic_pc_5 + genetic_pc_6 + genetic_pc_7 + genetic_pc_8 + genetic_pc_9 + genetic_pc_10	baseline	-0.0822447	0.102458	-0.802717	4958	103	0.000131002	0.422139	1	Taking other prescription medications	35324888	snpnet
Lifetime Alcohol	PGS003364	alc_comb_yn.cf ~ PGS003364_hmPOS_GRCh38_AVG + interview_age + highest_educ + sex_at_birth + site_id_l + genetic_pc_1 + genetic_pc_2 + genetic_pc_3 + genetic_pc_4 + genetic_pc_5 + genetic_pc_6 + genetic_pc_7 + genetic_pc_8 + genetic_pc_9 + genetic_pc_10	baseline	-0.0708179	0.0331287	-2.13766	4958	1417	0.000928295	0.0325442	1	Age of smoking initiation	36477530	LDpred	European:100
Lifetime Nicotine/E-cig	PGS003364	nic_comb_yn.cf ~ PGS003364_hmPOS_GRCh38_AVG + interview_age + highest_educ + sex_at_birth + site_id_l + genetic_pc_1 + genetic_pc_2 + genetic_pc_3 + genetic_pc_4 + genetic_pc_5 + genetic_pc_6 + genetic_pc_7 + genetic_pc_8 + genetic_pc_9 + genetic_pc_10	baseline	-0.20475	0.160009	-1.27961	4958	42	0.000332832	0.200681	1	Age of smoking initiation	36477530	LDpred	European:100
Coffee	PGS003364	caff_intake_1_l ~ PGS003364_hmPOS_GRCh38_AVG + interview_age + highest_educ + sex_at_birth + site_id_l + genetic_pc_1 + genetic_pc_2 + genetic_pc_3 + genetic_pc_4 + genetic_pc_5 + genetic_pc_6 + genetic_pc_7 + genetic_pc_8 + genetic_pc_9 + genetic_pc_10	baseline	-0.0424123	0.0435291	-0.974344	4958	659	0.000192998	0.329886	1	Age of smoking initiation	36477530	LDpred	European:100
Espresso Drinks	PGS003364	caff_intake_3_l ~ PGS003364_hmPOS_GRCh38_AVG + interview_age + highest_educ + sex_at_birth + site_id_l + genetic_pc_1 + genetic_pc_2 + genetic_pc_3 + genetic_pc_4 + genetic_pc_5 + genetic_pc_6 + genetic_pc_7 + genetic_pc_8 + genetic_pc_9 + genetic_pc_10	baseline	-0.0552641	0.0577706	-0.956612	4958	350	0.000186038	0.338763	1	Age of smoking initiation	36477530	LDpred	European:100
Tea	PGS003364	caff_intake_4_l ~ PGS003364_hmPOS_GRCh38_AVG + interview_age + highest_educ + sex_at_birth + site_id_l + genetic_pc_1 + genetic_pc_2 + genetic_pc_3 + genetic_pc_4 + genetic_pc_5 + genetic_pc_6 + genetic_pc_7 + genetic_pc_8 + genetic_pc_9 + genetic_pc_10	baseline	-0.0583212	0.0345135	-1.68981	4958	1321	0.000580275	0.0910647	1	Age of smoking initiation	36477530	LDpred	European:100
Caffeinated Soda	PGS003364	caff_intake_6_l ~ PGS003364_hmPOS_GRCh38_AVG + interview_age + highest_educ + sex_at_birth + site_id_l + genetic_pc_1 + genetic_pc_2 + genetic_pc_3 + genetic_pc_4 + genetic_pc_5 + genetic_pc_6 + genetic_pc_7 + genetic_pc_8 + genetic_pc_9 + genetic_pc_10	baseline	-0.0939801	0.0306773	-3.06351	4958	2842	0.00190467	0.0021876	0.566589	Age of smoking initiation	36477530	LDpred	European:100
Energy Drinks	PGS003364	caff_intake_9_l ~ PGS003364_hmPOS_GRCh38_AVG + interview_age + highest_educ + sex_at_birth + site_id_l + genetic_pc_1 + genetic_pc_2 + genetic_pc_3 + genetic_pc_4 + genetic_pc_5 + genetic_pc_6 + genetic_pc_7 + genetic_pc_8 + genetic_pc_9 + genetic_pc_10	baseline	-0.0254761	0.104238	-0.244404	4958	103	1.21457e-05	0.806918	1	Age of smoking initiation	36477530	LDpred	European:100
Lifetime Alcohol	PGS001374	alc_comb_yn.cf ~ PGS001374_hmPOS_GRCh38_AVG + interview_age + highest_educ + sex_at_birth + site_id_l + genetic_pc_1 + genetic_pc_2 + genetic_pc_3 + genetic_pc_4 + genetic_pc_5 + genetic_pc_6 + genetic_pc_7 + genetic_pc_8 + genetic_pc_9 + genetic_pc_10	baseline	0.0274267	0.0329646	0.832007	4958	1417	0.000140736	0.405405	1	Age stopped smoking	35324888	snpnet
Lifetime Nicotine/E-cig	PGS001374	nic_comb_yn.cf ~ PGS001374_hmPOS_GRCh38_AVG + interview_age + highest_educ + sex_at_birth + site_id_l + genetic_pc_1 + genetic_pc_2 + genetic_pc_3 + genetic_pc_4 + genetic_pc_5 + genetic_pc_6 + genetic_pc_7 + genetic_pc_8 + genetic_pc_9 + genetic_pc_10	baseline	0.188146	0.157374	1.19553	4958	42	0.000290542	0.231879	1	Age stopped smoking	35324888	snpnet
Coffee	PGS001374	caff_intake_1_l ~ PGS001374_hmPOS_GRCh38_AVG + interview_age + highest_educ + sex_at_birth + site_id_l + genetic_pc_1 + genetic_pc_2 + genetic_pc_3 + genetic_pc_4 + genetic_pc_5 + genetic_pc_6 + genetic_pc_7 + genetic_pc_8 + genetic_pc_9 + genetic_pc_10	baseline	-0.0579124	0.0430608	-1.3449	4958	659	0.000367646	0.178658	1	Age stopped smoking	35324888	snpnet
Espresso Drinks	PGS001374	caff_intake_3_l ~ PGS001374_hmPOS_GRCh38_AVG + interview_age + highest_educ + sex_at_birth + site_id_l + genetic_pc_1 + genetic_pc_2 + genetic_pc_3 + genetic_pc_4 + genetic_pc_5 + genetic_pc_6 + genetic_pc_7 + genetic_pc_8 + genetic_pc_9 + genetic_pc_10	baseline	-0.0236953	0.0572463	-0.413918	4958	350	3.48358e-05	0.678934	1	Age stopped smoking	35324888	snpnet
Tea	PGS001374	caff_intake_4_l ~ PGS001374_hmPOS_GRCh38_AVG + interview_age + highest_educ + sex_at_birth + site_id_l + genetic_pc_1 + genetic_pc_2 + genetic_pc_3 + genetic_pc_4 + genetic_pc_5 + genetic_pc_6 + genetic_pc_7 + genetic_pc_8 + genetic_pc_9 + genetic_pc_10	baseline	0.0424611	0.0341347	1.24393	4958	1321	0.000314533	0.213526	1	Age stopped smoking	35324888	snpnet
Caffeinated Soda	PGS001374	caff_intake_6_l ~ PGS001374_hmPOS_GRCh38_AVG + interview_age + highest_educ + sex_at_birth + site_id_l + genetic_pc_1 + genetic_pc_2 + genetic_pc_3 + genetic_pc_4 + genetic_pc_5 + genetic_pc_6 + genetic_pc_7 + genetic_pc_8 + genetic_pc_9 + genetic_pc_10	baseline	0.0441072	0.0301347	1.46367	4958	2842	0.000435419	0.143285	1	Age stopped smoking	35324888	snpnet
Energy Drinks	PGS001374	caff_intake_9_l ~ PGS001374_hmPOS_GRCh38_AVG + interview_age + highest_educ + sex_at_birth + site_id_l + genetic_pc_1 + genetic_pc_2 + genetic_pc_3 + genetic_pc_4 + genetic_pc_5 + genetic_pc_6 + genetic_pc_7 + genetic_pc_8 + genetic_pc_9 + genetic_pc_10	baseline	0.174015	0.102401	1.69935	4958	103	0.000586845	0.0892527	1	Age stopped smoking	35324888	snpnet
Lifetime Alcohol	PGS003368	alc_comb_yn.cf ~ PGS003368_hmPOS_GRCh38_AVG + interview_age + highest_educ + sex_at_birth + site_id_l + genetic_pc_1 + genetic_pc_2 + genetic_pc_3 + genetic_pc_4 + genetic_pc_5 + genetic_pc_6 + genetic_pc_7 + genetic_pc_8 + genetic_pc_9 + genetic_pc_10	baseline	-0.00765812	0.033498	-0.228614	4958	1417	1.06271e-05	0.819169	1	Cigarettes smoked per day	36477530	LDpred	European:100
Lifetime Nicotine/E-cig	PGS003368	nic_comb_yn.cf ~ PGS003368_hmPOS_GRCh38_AVG + interview_age + highest_educ + sex_at_birth + site_id_l + genetic_pc_1 + genetic_pc_2 + genetic_pc_3 + genetic_pc_4 + genetic_pc_5 + genetic_pc_6 + genetic_pc_7 + genetic_pc_8 + genetic_pc_9 + genetic_pc_10	baseline	-0.096614	0.161822	-0.597037	4958	42	7.2474e-05	0.550483	1	Cigarettes smoked per day	36477530	LDpred	European:100
Coffee	PGS003368	caff_intake_1_l ~ PGS003368_hmPOS_GRCh38_AVG + interview_age + highest_educ + sex_at_birth + site_id_l + genetic_pc_1 + genetic_pc_2 + genetic_pc_3 + genetic_pc_4 + genetic_pc_5 + genetic_pc_6 + genetic_pc_7 + genetic_pc_8 + genetic_pc_9 + genetic_pc_10	baseline	-0.0209529	0.0439382	-0.476871	4958	659	4.62374e-05	0.633454	1	Cigarettes smoked per day	36477530	LDpred	European:100
Espresso Drinks	PGS003368	caff_intake_3_l ~ PGS003368_hmPOS_GRCh38_AVG + interview_age + highest_educ + sex_at_birth + site_id_l + genetic_pc_1 + genetic_pc_2 + genetic_pc_3 + genetic_pc_4 + genetic_pc_5 + genetic_pc_6 + genetic_pc_7 + genetic_pc_8 + genetic_pc_9 + genetic_pc_10	baseline	0.004264	0.0585016	0.072887	4958	350	1.08022e-06	0.941896	1	Cigarettes smoked per day	36477530	LDpred	European:100
Tea	PGS003368	caff_intake_4_l ~ PGS003368_hmPOS_GRCh38_AVG + interview_age + highest_educ + sex_at_birth + site_id_l + genetic_pc_1 + genetic_pc_2 + genetic_pc_3 + genetic_pc_4 + genetic_pc_5 + genetic_pc_6 + genetic_pc_7 + genetic_pc_8 + genetic_pc_9 + genetic_pc_10	baseline	0.0359835	0.034916	1.03057	4958	1321	0.000215911	0.302741	1	Cigarettes smoked per day	36477530	LDpred	European:100
Caffeinated Soda	PGS003368	caff_intake_6_l ~ PGS003368_hmPOS_GRCh38_AVG + interview_age + highest_educ + sex_at_birth + site_id_l + genetic_pc_1 + genetic_pc_2 + genetic_pc_3 + genetic_pc_4 + genetic_pc_5 + genetic_pc_6 + genetic_pc_7 + genetic_pc_8 + genetic_pc_9 + genetic_pc_10	baseline	0.0529813	0.0307856	1.72097	4958	2842	0.000601864	0.0852557	1	Cigarettes smoked per day	36477530	LDpred	European:100
Energy Drinks	PGS003368	caff_intake_9_l ~ PGS003368_hmPOS_GRCh38_AVG + interview_age + highest_educ + sex_at_birth + site_id_l + genetic_pc_1 + genetic_pc_2 + genetic_pc_3 + genetic_pc_4 + genetic_pc_5 + genetic_pc_6 + genetic_pc_7 + genetic_pc_8 + genetic_pc_9 + genetic_pc_10	baseline	0.118088	0.103557	1.14033	4958	103	0.000264335	0.254151	1	Cigarettes smoked per day	36477530	LDpred	European:100
Lifetime Alcohol	PGS001388	alc_comb_yn.cf ~ PGS001388_hmPOS_GRCh38_AVG + interview_age + highest_educ + sex_at_birth + site_id_l + genetic_pc_1 + genetic_pc_2 + genetic_pc_3 + genetic_pc_4 + genetic_pc_5 + genetic_pc_6 + genetic_pc_7 + genetic_pc_8 + genetic_pc_9 + genetic_pc_10	baseline	-0.00126025	0.0265885	-0.0473982	4958	1417	4.5681e-07	0.962196	1	Difficulty not smoking for 1 day	35324888	snpnet
Lifetime Nicotine/E-cig	PGS001388	nic_comb_yn.cf ~ PGS001388_hmPOS_GRCh38_AVG + interview_age + highest_educ + sex_at_birth + site_id_l + genetic_pc_1 + genetic_pc_2 + genetic_pc_3 + genetic_pc_4 + genetic_pc_5 + genetic_pc_6 + genetic_pc_7 + genetic_pc_8 + genetic_pc_9 + genetic_pc_10	baseline	0.00169693	0.130186	0.0130346	4958	42	3.45469e-08	0.9896	1	Difficulty not smoking for 1 day	35324888	snpnet
Coffee	PGS001388	caff_intake_1_l ~ PGS001388_hmPOS_GRCh38_AVG + interview_age + highest_educ + sex_at_birth + site_id_l + genetic_pc_1 + genetic_pc_2 + genetic_pc_3 + genetic_pc_4 + genetic_pc_5 + genetic_pc_6 + genetic_pc_7 + genetic_pc_8 + genetic_pc_9 + genetic_pc_10	baseline	-0.0165542	0.0350833	-0.471854	4958	659	4.52697e-05	0.637031	1	Difficulty not smoking for 1 day	35324888	snpnet
Espresso Drinks	PGS001388	caff_intake_3_l ~ PGS001388_hmPOS_GRCh38_AVG + interview_age + highest_educ + sex_at_birth + site_id_l + genetic_pc_1 + genetic_pc_2 + genetic_pc_3 + genetic_pc_4 + genetic_pc_5 + genetic_pc_6 + genetic_pc_7 + genetic_pc_8 + genetic_pc_9 + genetic_pc_10	baseline	-0.0137314	0.0465954	-0.294695	4958	350	1.76583e-05	0.768227	1	Difficulty not smoking for 1 day	35324888	snpnet
Tea	PGS001388	caff_intake_4_l ~ PGS001388_hmPOS_GRCh38_AVG + interview_age + highest_educ + sex_at_birth + site_id_l + genetic_pc_1 + genetic_pc_2 + genetic_pc_3 + genetic_pc_4 + genetic_pc_5 + genetic_pc_6 + genetic_pc_7 + genetic_pc_8 + genetic_pc_9 + genetic_pc_10	baseline	0.00904421	0.027463	0.329324	4958	1321	2.2052e-05	0.741911	1	Difficulty not smoking for 1 day	35324888	snpnet
Caffeinated Soda	PGS001388	caff_intake_6_l ~ PGS001388_hmPOS_GRCh38_AVG + interview_age + highest_educ + sex_at_birth + site_id_l + genetic_pc_1 + genetic_pc_2 + genetic_pc_3 + genetic_pc_4 + genetic_pc_5 + genetic_pc_6 + genetic_pc_7 + genetic_pc_8 + genetic_pc_9 + genetic_pc_10	baseline	0.0319116	0.0245702	1.29879	4958	2842	0.000342879	0.194015	1	Difficulty not smoking for 1 day	35324888	snpnet
Energy Drinks	PGS001388	caff_intake_9_l ~ PGS001388_hmPOS_GRCh38_AVG + interview_age + highest_educ + sex_at_birth + site_id_l + genetic_pc_1 + genetic_pc_2 + genetic_pc_3 + genetic_pc_4 + genetic_pc_5 + genetic_pc_6 + genetic_pc_7 + genetic_pc_8 + genetic_pc_9 + genetic_pc_10	baseline	-0.0196565	0.0852364	-0.230611	4958	103	1.08136e-05	0.817617	1	Difficulty not smoking for 1 day	35324888	snpnet
Lifetime Alcohol	PGS002126	alc_comb_yn.cf ~ PGS002126_hmPOS_GRCh38_AVG + interview_age + highest_educ + sex_at_birth + site_id_l + genetic_pc_1 + genetic_pc_2 + genetic_pc_3 + genetic_pc_4 + genetic_pc_5 + genetic_pc_6 + genetic_pc_7 + genetic_pc_8 + genetic_pc_9 + genetic_pc_10	baseline	0.114772	0.0330914	3.46834	4958	1417	0.00244002	0.000523688	0.135635	Ever smoked	34995502	LDpred2 (bigsnpr)
Lifetime Nicotine/E-cig	PGS002126	nic_comb_yn.cf ~ PGS002126_hmPOS_GRCh38_AVG + interview_age + highest_educ + sex_at_birth + site_id_l + genetic_pc_1 + genetic_pc_2 + genetic_pc_3 + genetic_pc_4 + genetic_pc_5 + genetic_pc_6 + genetic_pc_7 + genetic_pc_8 + genetic_pc_9 + genetic_pc_10	baseline	0.391132	0.164657	2.37544	4958	42	0.00114605	0.017528	1	Ever smoked	34995502	LDpred2 (bigsnpr)
Coffee	PGS002126	caff_intake_1_l ~ PGS002126_hmPOS_GRCh38_AVG + interview_age + highest_educ + sex_at_birth + site_id_l + genetic_pc_1 + genetic_pc_2 + genetic_pc_3 + genetic_pc_4 + genetic_pc_5 + genetic_pc_6 + genetic_pc_7 + genetic_pc_8 + genetic_pc_9 + genetic_pc_10	baseline	0.116993	0.0433024	2.70177	4958	659	0.00148205	0.00689717	1	Ever smoked	34995502	LDpred2 (bigsnpr)
Espresso Drinks	PGS002126	caff_intake_3_l ~ PGS002126_hmPOS_GRCh38_AVG + interview_age + highest_educ + sex_at_birth + site_id_l + genetic_pc_1 + genetic_pc_2 + genetic_pc_3 + genetic_pc_4 + genetic_pc_5 + genetic_pc_6 + genetic_pc_7 + genetic_pc_8 + genetic_pc_9 + genetic_pc_10	baseline	0.0967914	0.0570997	1.69513	4958	350	0.000583934	0.0900508	1	Ever smoked	34995502	LDpred2 (bigsnpr)
Tea	PGS002126	caff_intake_4_l ~ PGS002126_hmPOS_GRCh38_AVG + interview_age + highest_educ + sex_at_birth + site_id_l + genetic_pc_1 + genetic_pc_2 + genetic_pc_3 + genetic_pc_4 + genetic_pc_5 + genetic_pc_6 + genetic_pc_7 + genetic_pc_8 + genetic_pc_9 + genetic_pc_10	baseline	0.114884	0.034331	3.34635	4958	1321	0.00227178	0.000818831	0.212077	Ever smoked	34995502	LDpred2 (bigsnpr)
Caffeinated Soda	PGS002126	caff_intake_6_l ~ PGS002126_hmPOS_GRCh38_AVG + interview_age + highest_educ + sex_at_birth + site_id_l + genetic_pc_1 + genetic_pc_2 + genetic_pc_3 + genetic_pc_4 + genetic_pc_5 + genetic_pc_6 + genetic_pc_7 + genetic_pc_8 + genetic_pc_9 + genetic_pc_10	baseline	0.12831	0.0303326	4.23011	4958	2842	0.00362524	2.33582e-05	0.00604977	Ever smoked	34995502	LDpred2 (bigsnpr)
Energy Drinks	PGS002126	caff_intake_9_l ~ PGS002126_hmPOS_GRCh38_AVG + interview_age + highest_educ + sex_at_birth + site_id_l + genetic_pc_1 + genetic_pc_2 + genetic_pc_3 + genetic_pc_4 + genetic_pc_5 + genetic_pc_6 + genetic_pc_7 + genetic_pc_8 + genetic_pc_9 + genetic_pc_10	baseline	0.119637	0.102731	1.16457	4958	103	0.000275691	0.244193	1	Ever smoked	34995502	LDpred2 (bigsnpr)
Lifetime Alcohol	PGS001139	alc_comb_yn.cf ~ PGS001139_hmPOS_GRCh38_AVG + interview_age + highest_educ + sex_at_birth + site_id_l + genetic_pc_1 + genetic_pc_2 + genetic_pc_3 + genetic_pc_4 + genetic_pc_5 + genetic_pc_6 + genetic_pc_7 + genetic_pc_8 + genetic_pc_9 + genetic_pc_10	baseline	0.0160109	0.0326438	0.490473	4958	1417	4.89125e-05	0.623799	1	Light smokers, at least 100 smokes in lifetime	35324888	snpnet
Lifetime Nicotine/E-cig	PGS001139	nic_comb_yn.cf ~ PGS001139_hmPOS_GRCh38_AVG + interview_age + highest_educ + sex_at_birth + site_id_l + genetic_pc_1 + genetic_pc_2 + genetic_pc_3 + genetic_pc_4 + genetic_pc_5 + genetic_pc_6 + genetic_pc_7 + genetic_pc_8 + genetic_pc_9 + genetic_pc_10	baseline	0.0575846	0.165049	0.348893	4958	42	2.47506e-05	0.72717	1	Light smokers, at least 100 smokes in lifetime	35324888	snpnet
Coffee	PGS001139	caff_intake_1_l ~ PGS001139_hmPOS_GRCh38_AVG + interview_age + highest_educ + sex_at_birth + site_id_l + genetic_pc_1 + genetic_pc_2 + genetic_pc_3 + genetic_pc_4 + genetic_pc_5 + genetic_pc_6 + genetic_pc_7 + genetic_pc_8 + genetic_pc_9 + genetic_pc_10	baseline	0.0278284	0.0428859	0.648895	4958	659	8.56097e-05	0.516406	1	Light smokers, at least 100 smokes in lifetime	35324888	snpnet
Espresso Drinks	PGS001139	caff_intake_3_l ~ PGS001139_hmPOS_GRCh38_AVG + interview_age + highest_educ + sex_at_birth + site_id_l + genetic_pc_1 + genetic_pc_2 + genetic_pc_3 + genetic_pc_4 + genetic_pc_5 + genetic_pc_6 + genetic_pc_7 + genetic_pc_8 + genetic_pc_9 + genetic_pc_10	baseline	0.0177876	0.0569492	0.312341	4958	350	1.98364e-05	0.754781	1	Light smokers, at least 100 smokes in lifetime	35324888	snpnet
Tea	PGS001139	caff_intake_4_l ~ PGS001139_hmPOS_GRCh38_AVG + interview_age + highest_educ + sex_at_birth + site_id_l + genetic_pc_1 + genetic_pc_2 + genetic_pc_3 + genetic_pc_4 + genetic_pc_5 + genetic_pc_6 + genetic_pc_7 + genetic_pc_8 + genetic_pc_9 + genetic_pc_10	baseline	0.0162866	0.0339505	0.479715	4958	1321	4.67906e-05	0.63143	1	Light smokers, at least 100 smokes in lifetime	35324888	snpnet
Caffeinated Soda	PGS001139	caff_intake_6_l ~ PGS001139_hmPOS_GRCh38_AVG + interview_age + highest_educ + sex_at_birth + site_id_l + genetic_pc_1 + genetic_pc_2 + genetic_pc_3 + genetic_pc_4 + genetic_pc_5 + genetic_pc_6 + genetic_pc_7 + genetic_pc_8 + genetic_pc_9 + genetic_pc_10	baseline	-0.0334532	0.0298742	-1.1198	4958	2842	0.000254907	0.262799	1	Light smokers, at least 100 smokes in lifetime	35324888	snpnet
Energy Drinks	PGS001139	caff_intake_9_l ~ PGS001139_hmPOS_GRCh38_AVG + interview_age + highest_educ + sex_at_birth + site_id_l + genetic_pc_1 + genetic_pc_2 + genetic_pc_3 + genetic_pc_4 + genetic_pc_5 + genetic_pc_6 + genetic_pc_7 + genetic_pc_8 + genetic_pc_9 + genetic_pc_10	baseline	-0.00225728	0.10365	-0.021778	4958	103	9.64374e-08	0.982625	1	Light smokers, at least 100 smokes in lifetime	35324888	snpnet
Lifetime Alcohol	PGS001127	alc_comb_yn.cf ~ PGS001127_hmPOS_GRCh38_AVG + interview_age + highest_educ + sex_at_birth + site_id_l + genetic_pc_1 + genetic_pc_2 + genetic_pc_3 + genetic_pc_4 + genetic_pc_5 + genetic_pc_6 + genetic_pc_7 + genetic_pc_8 + genetic_pc_9 + genetic_pc_10	baseline	-0.086798	0.0333145	-2.60542	4958	1417	0.00137837	0.00917629	1	Never Smoker	35324888	snpnet
Lifetime Nicotine/E-cig	PGS001127	nic_comb_yn.cf ~ PGS001127_hmPOS_GRCh38_AVG + interview_age + highest_educ + sex_at_birth + site_id_l + genetic_pc_1 + genetic_pc_2 + genetic_pc_3 + genetic_pc_4 + genetic_pc_5 + genetic_pc_6 + genetic_pc_7 + genetic_pc_8 + genetic_pc_9 + genetic_pc_10	baseline	-0.499043	0.166456	-2.99806	4958	42	0.00182431	0.00271708	0.703724	Never Smoker	35324888	snpnet
Coffee	PGS001127	caff_intake_1_l ~ PGS001127_hmPOS_GRCh38_AVG + interview_age + highest_educ + sex_at_birth + site_id_l + genetic_pc_1 + genetic_pc_2 + genetic_pc_3 + genetic_pc_4 + genetic_pc_5 + genetic_pc_6 + genetic_pc_7 + genetic_pc_8 + genetic_pc_9 + genetic_pc_10	baseline	-0.0807958	0.0439508	-1.83832	4958	659	0.000686683	0.066015	1	Never Smoker	35324888	snpnet
Espresso Drinks	PGS001127	caff_intake_3_l ~ PGS001127_hmPOS_GRCh38_AVG + interview_age + highest_educ + sex_at_birth + site_id_l + genetic_pc_1 + genetic_pc_2 + genetic_pc_3 + genetic_pc_4 + genetic_pc_5 + genetic_pc_6 + genetic_pc_7 + genetic_pc_8 + genetic_pc_9 + genetic_pc_10	baseline	-0.115778	0.0587347	-1.9712	4958	350	0.000789457	0.0487014	1	Never Smoker	35324888	snpnet
Tea	PGS001127	caff_intake_4_l ~ PGS001127_hmPOS_GRCh38_AVG + interview_age + highest_educ + sex_at_birth + site_id_l + genetic_pc_1 + genetic_pc_2 + genetic_pc_3 + genetic_pc_4 + genetic_pc_5 + genetic_pc_6 + genetic_pc_7 + genetic_pc_8 + genetic_pc_9 + genetic_pc_10	baseline	-0.16416	0.0348964	-4.70422	4958	1321	0.00447958	2.54838e-06	0.000660031	Never Smoker	35324888	snpnet
Caffeinated Soda	PGS001127	caff_intake_6_l ~ PGS001127_hmPOS_GRCh38_AVG + interview_age + highest_educ + sex_at_birth + site_id_l + genetic_pc_1 + genetic_pc_2 + genetic_pc_3 + genetic_pc_4 + genetic_pc_5 + genetic_pc_6 + genetic_pc_7 + genetic_pc_8 + genetic_pc_9 + genetic_pc_10	baseline	-0.115294	0.0305273	-3.77674	4958	2842	0.00289192	0.000158897	0.0411544	Never Smoker	35324888	snpnet
Energy Drinks	PGS001127	caff_intake_9_l ~ PGS001127_hmPOS_GRCh38_AVG + interview_age + highest_educ + sex_at_birth + site_id_l + genetic_pc_1 + genetic_pc_2 + genetic_pc_3 + genetic_pc_4 + genetic_pc_5 + genetic_pc_6 + genetic_pc_7 + genetic_pc_8 + genetic_pc_9 + genetic_pc_10	baseline	-0.0652526	0.104716	-0.623141	4958	103	7.89496e-05	0.533192	1	Never Smoker	35324888	snpnet
Lifetime Alcohol	PGS002233	alc_comb_yn.cf ~ PGS002233_hmPOS_GRCh38_AVG + interview_age + highest_educ + sex_at_birth + site_id_l + genetic_pc_1 + genetic_pc_2 + genetic_pc_3 + genetic_pc_4 + genetic_pc_5 + genetic_pc_6 + genetic_pc_7 + genetic_pc_8 + genetic_pc_9 + genetic_pc_10	baseline	0.0211279	0.0327303	0.645515	4958	1417	8.47203e-05	0.518593	1	Nicotine metabolite ratio	30442082	PRSice	European:100
Lifetime Nicotine/E-cig	PGS002233	nic_comb_yn.cf ~ PGS002233_hmPOS_GRCh38_AVG + interview_age + highest_educ + sex_at_birth + site_id_l + genetic_pc_1 + genetic_pc_2 + genetic_pc_3 + genetic_pc_4 + genetic_pc_5 + genetic_pc_6 + genetic_pc_7 + genetic_pc_8 + genetic_pc_9 + genetic_pc_10	baseline	-0.19407	0.160849	-1.20654	4958	42	0.000295913	0.22761	1	Nicotine metabolite ratio	30442082	PRSice	European:100
Coffee	PGS002233	caff_intake_1_l ~ PGS002233_hmPOS_GRCh38_AVG + interview_age + highest_educ + sex_at_birth + site_id_l + genetic_pc_1 + genetic_pc_2 + genetic_pc_3 + genetic_pc_4 + genetic_pc_5 + genetic_pc_6 + genetic_pc_7 + genetic_pc_8 + genetic_pc_9 + genetic_pc_10	baseline	-0.0217259	0.0431912	-0.503017	4958	659	5.14463e-05	0.614953	1	Nicotine metabolite ratio	30442082	PRSice	European:100
Espresso Drinks	PGS002233	caff_intake_3_l ~ PGS002233_hmPOS_GRCh38_AVG + interview_age + highest_educ + sex_at_birth + site_id_l + genetic_pc_1 + genetic_pc_2 + genetic_pc_3 + genetic_pc_4 + genetic_pc_5 + genetic_pc_6 + genetic_pc_7 + genetic_pc_8 + genetic_pc_9 + genetic_pc_10	baseline	0.0144252	0.0574588	0.251052	4958	350	1.28155e-05	0.801774	1	Nicotine metabolite ratio	30442082	PRSice	European:100
Tea	PGS002233	caff_intake_4_l ~ PGS002233_hmPOS_GRCh38_AVG + interview_age + highest_educ + sex_at_birth + site_id_l + genetic_pc_1 + genetic_pc_2 + genetic_pc_3 + genetic_pc_4 + genetic_pc_5 + genetic_pc_6 + genetic_pc_7 + genetic_pc_8 + genetic_pc_9 + genetic_pc_10	baseline	-0.00138703	0.0342894	-0.0404507	4958	1321	3.32709e-07	0.967734	1	Nicotine metabolite ratio	30442082	PRSice	European:100
Caffeinated Soda	PGS002233	caff_intake_6_l ~ PGS002233_hmPOS_GRCh38_AVG + interview_age + highest_educ + sex_at_birth + site_id_l + genetic_pc_1 + genetic_pc_2 + genetic_pc_3 + genetic_pc_4 + genetic_pc_5 + genetic_pc_6 + genetic_pc_7 + genetic_pc_8 + genetic_pc_9 + genetic_pc_10	baseline	-0.0151371	0.0300154	-0.504312	4958	2842	5.17115e-05	0.614042	1	Nicotine metabolite ratio	30442082	PRSice	European:100
Energy Drinks	PGS002233	caff_intake_9_l ~ PGS002233_hmPOS_GRCh38_AVG + interview_age + highest_educ + sex_at_birth + site_id_l + genetic_pc_1 + genetic_pc_2 + genetic_pc_3 + genetic_pc_4 + genetic_pc_5 + genetic_pc_6 + genetic_pc_7 + genetic_pc_8 + genetic_pc_9 + genetic_pc_10	baseline	-0.0102995	0.103379	-0.0996286	4958	103	2.01827e-06	0.920639	1	Nicotine metabolite ratio	30442082	PRSice	European:100
Lifetime Alcohol	PGS001515	alc_comb_yn.cf ~ PGS001515_hmPOS_GRCh38_AVG + interview_age + highest_educ + sex_at_birth + site_id_l + genetic_pc_1 + genetic_pc_2 + genetic_pc_3 + genetic_pc_4 + genetic_pc_5 + genetic_pc_6 + genetic_pc_7 + genetic_pc_8 + genetic_pc_9 + genetic_pc_10	baseline	-0.00682508	0.0329283	-0.207271	4958	1417	8.73544e-06	0.835798	1	Number of cigarettes currently smoked daily (current cigarette smokers)	35324888	snpnet
Lifetime Nicotine/E-cig	PGS001515	nic_comb_yn.cf ~ PGS001515_hmPOS_GRCh38_AVG + interview_age + highest_educ + sex_at_birth + site_id_l + genetic_pc_1 + genetic_pc_2 + genetic_pc_3 + genetic_pc_4 + genetic_pc_5 + genetic_pc_6 + genetic_pc_7 + genetic_pc_8 + genetic_pc_9 + genetic_pc_10	baseline	0.00295782	0.164297	0.0180029	4958	42	6.59019e-08	0.985637	1	Number of cigarettes currently smoked daily (current cigarette smokers)	35324888	snpnet
Coffee	PGS001515	caff_intake_1_l ~ PGS001515_hmPOS_GRCh38_AVG + interview_age + highest_educ + sex_at_birth + site_id_l + genetic_pc_1 + genetic_pc_2 + genetic_pc_3 + genetic_pc_4 + genetic_pc_5 + genetic_pc_6 + genetic_pc_7 + genetic_pc_8 + genetic_pc_9 + genetic_pc_10	baseline	-0.044155	0.0431454	-1.0234	4958	659	0.000212916	0.306119	1	Number of cigarettes currently smoked daily (current cigarette smokers)	35324888	snpnet
Espresso Drinks	PGS001515	caff_intake_3_l ~ PGS001515_hmPOS_GRCh38_AVG + interview_age + highest_educ + sex_at_birth + site_id_l + genetic_pc_1 + genetic_pc_2 + genetic_pc_3 + genetic_pc_4 + genetic_pc_5 + genetic_pc_6 + genetic_pc_7 + genetic_pc_8 + genetic_pc_9 + genetic_pc_10	baseline	-0.01116	0.0573047	-0.194748	4958	350	7.71177e-06	0.84559	1	Number of cigarettes currently smoked daily (current cigarette smokers)	35324888	snpnet
Tea	PGS001515	caff_intake_4_l ~ PGS001515_hmPOS_GRCh38_AVG + interview_age + highest_educ + sex_at_birth + site_id_l + genetic_pc_1 + genetic_pc_2 + genetic_pc_3 + genetic_pc_4 + genetic_pc_5 + genetic_pc_6 + genetic_pc_7 + genetic_pc_8 + genetic_pc_9 + genetic_pc_10	baseline	0.0310616	0.0342191	0.907726	4958	1321	0.000167513	0.364023	1	Number of cigarettes currently smoked daily (current cigarette smokers)	35324888	snpnet
Caffeinated Soda	PGS001515	caff_intake_6_l ~ PGS001515_hmPOS_GRCh38_AVG + interview_age + highest_educ + sex_at_birth + site_id_l + genetic_pc_1 + genetic_pc_2 + genetic_pc_3 + genetic_pc_4 + genetic_pc_5 + genetic_pc_6 + genetic_pc_7 + genetic_pc_8 + genetic_pc_9 + genetic_pc_10	baseline	0.0281373	0.0302671	0.929631	4958	2842	0.000175694	0.352562	1	Number of cigarettes currently smoked daily (current cigarette smokers)	35324888	snpnet
Energy Drinks	PGS001515	caff_intake_9_l ~ PGS001515_hmPOS_GRCh38_AVG + interview_age + highest_educ + sex_at_birth + site_id_l + genetic_pc_1 + genetic_pc_2 + genetic_pc_3 + genetic_pc_4 + genetic_pc_5 + genetic_pc_6 + genetic_pc_7 + genetic_pc_8 + genetic_pc_9 + genetic_pc_10	baseline	-0.0395708	0.102872	-0.384662	4958	103	3.00854e-05	0.700488	1	Number of cigarettes currently smoked daily (current cigarette smokers)	35324888	snpnet
Lifetime Alcohol	PGS001130	alc_comb_yn.cf ~ PGS001130_hmPOS_GRCh38_AVG + interview_age + highest_educ + sex_at_birth + site_id_l + genetic_pc_1 + genetic_pc_2 + genetic_pc_3 + genetic_pc_4 + genetic_pc_5 + genetic_pc_6 + genetic_pc_7 + genetic_pc_8 + genetic_pc_9 + genetic_pc_10	baseline	-0.0151981	0.0327869	-0.463541	4958	1417	4.36887e-05	0.642976	1	Number of cigarettes previously smoked per day	35324888	snpnet
Lifetime Nicotine/E-cig	PGS001130	nic_comb_yn.cf ~ PGS001130_hmPOS_GRCh38_AVG + interview_age + highest_educ + sex_at_birth + site_id_l + genetic_pc_1 + genetic_pc_2 + genetic_pc_3 + genetic_pc_4 + genetic_pc_5 + genetic_pc_6 + genetic_pc_7 + genetic_pc_8 + genetic_pc_9 + genetic_pc_10	baseline	0.180061	0.163249	1.10298	4958	42	0.000247309	0.270035	1	Number of cigarettes previously smoked per day	35324888	snpnet
Coffee	PGS001130	caff_intake_1_l ~ PGS001130_hmPOS_GRCh38_AVG + interview_age + highest_educ + sex_at_birth + site_id_l + genetic_pc_1 + genetic_pc_2 + genetic_pc_3 + genetic_pc_4 + genetic_pc_5 + genetic_pc_6 + genetic_pc_7 + genetic_pc_8 + genetic_pc_9 + genetic_pc_10	baseline	-0.058044	0.0433145	-1.34006	4958	659	0.000365007	0.180226	1	Number of cigarettes previously smoked per day	35324888	snpnet
Espresso Drinks	PGS001130	caff_intake_3_l ~ PGS001130_hmPOS_GRCh38_AVG + interview_age + highest_educ + sex_at_birth + site_id_l + genetic_pc_1 + genetic_pc_2 + genetic_pc_3 + genetic_pc_4 + genetic_pc_5 + genetic_pc_6 + genetic_pc_7 + genetic_pc_8 + genetic_pc_9 + genetic_pc_10	baseline	-0.0179608	0.0575919	-0.311863	4958	350	1.97756e-05	0.755145	1	Number of cigarettes previously smoked per day	35324888	snpnet
Tea	PGS001130	caff_intake_4_l ~ PGS001130_hmPOS_GRCh38_AVG + interview_age + highest_educ + sex_at_birth + site_id_l + genetic_pc_1 + genetic_pc_2 + genetic_pc_3 + genetic_pc_4 + genetic_pc_5 + genetic_pc_6 + genetic_pc_7 + genetic_pc_8 + genetic_pc_9 + genetic_pc_10	baseline	-0.00869262	0.0342271	-0.253969	4958	1321	1.3115e-05	0.799519	1	Number of cigarettes previously smoked per day	35324888	snpnet
Caffeinated Soda	PGS001130	caff_intake_6_l ~ PGS001130_hmPOS_GRCh38_AVG + interview_age + highest_educ + sex_at_birth + site_id_l + genetic_pc_1 + genetic_pc_2 + genetic_pc_3 + genetic_pc_4 + genetic_pc_5 + genetic_pc_6 + genetic_pc_7 + genetic_pc_8 + genetic_pc_9 + genetic_pc_10	baseline	0.0578053	0.0299772	1.92831	4958	2842	0.000755504	0.0538167	1	Number of cigarettes previously smoked per day	35324888	snpnet
Energy Drinks	PGS001130	caff_intake_9_l ~ PGS001130_hmPOS_GRCh38_AVG + interview_age + highest_educ + sex_at_birth + site_id_l + genetic_pc_1 + genetic_pc_2 + genetic_pc_3 + genetic_pc_4 + genetic_pc_5 + genetic_pc_6 + genetic_pc_7 + genetic_pc_8 + genetic_pc_9 + genetic_pc_10	baseline	-0.0401502	0.104569	-0.383958	4958	103	2.99755e-05	0.701009	1	Number of cigarettes previously smoked per day	35324888	snpnet
Lifetime Alcohol	PGS001046	alc_comb_yn.cf ~ PGS001046_hmPOS_GRCh38_AVG + interview_age + highest_educ + sex_at_birth + site_id_l + genetic_pc_1 + genetic_pc_2 + genetic_pc_3 + genetic_pc_4 + genetic_pc_5 + genetic_pc_6 + genetic_pc_7 + genetic_pc_8 + genetic_pc_9 + genetic_pc_10	baseline	0.0781625	0.0332745	2.34902	4958	1417	0.00112072	0.0188229	1	Past tobacco smoking (Smoked at least once)	35324888	snpnet
Lifetime Nicotine/E-cig	PGS001046	nic_comb_yn.cf ~ PGS001046_hmPOS_GRCh38_AVG + interview_age + highest_educ + sex_at_birth + site_id_l + genetic_pc_1 + genetic_pc_2 + genetic_pc_3 + genetic_pc_4 + genetic_pc_5 + genetic_pc_6 + genetic_pc_7 + genetic_pc_8 + genetic_pc_9 + genetic_pc_10	baseline	0.0861604	0.161565	0.533287	4958	42	5.78241e-05	0.593835	1	Past tobacco smoking (Smoked at least once)	35324888	snpnet
Coffee	PGS001046	caff_intake_1_l ~ PGS001046_hmPOS_GRCh38_AVG + interview_age + highest_educ + sex_at_birth + site_id_l + genetic_pc_1 + genetic_pc_2 + genetic_pc_3 + genetic_pc_4 + genetic_pc_5 + genetic_pc_6 + genetic_pc_7 + genetic_pc_8 + genetic_pc_9 + genetic_pc_10	baseline	0.0588388	0.0437398	1.3452	4958	659	0.000367811	0.178561	1	Past tobacco smoking (Smoked at least once)	35324888	snpnet
Espresso Drinks	PGS001046	caff_intake_3_l ~ PGS001046_hmPOS_GRCh38_AVG + interview_age + highest_educ + sex_at_birth + site_id_l + genetic_pc_1 + genetic_pc_2 + genetic_pc_3 + genetic_pc_4 + genetic_pc_5 + genetic_pc_6 + genetic_pc_7 + genetic_pc_8 + genetic_pc_9 + genetic_pc_10	baseline	0.144833	0.058135	2.49132	4958	350	0.00126044	0.0127271	1	Past tobacco smoking (Smoked at least once)	35324888	snpnet
Tea	PGS001046	caff_intake_4_l ~ PGS001046_hmPOS_GRCh38_AVG + interview_age + highest_educ + sex_at_birth + site_id_l + genetic_pc_1 + genetic_pc_2 + genetic_pc_3 + genetic_pc_4 + genetic_pc_5 + genetic_pc_6 + genetic_pc_7 + genetic_pc_8 + genetic_pc_9 + genetic_pc_10	baseline	0.150236	0.0348433	4.31175	4958	1321	0.003766	1.61965e-05	0.00419491	Past tobacco smoking (Smoked at least once)	35324888	snpnet
Caffeinated Soda	PGS001046	caff_intake_6_l ~ PGS001046_hmPOS_GRCh38_AVG + interview_age + highest_educ + sex_at_birth + site_id_l + genetic_pc_1 + genetic_pc_2 + genetic_pc_3 + genetic_pc_4 + genetic_pc_5 + genetic_pc_6 + genetic_pc_7 + genetic_pc_8 + genetic_pc_9 + genetic_pc_10	baseline	0.0950711	0.0304629	3.12088	4958	2842	0.00197654	0.00180312	0.467008	Past tobacco smoking (Smoked at least once)	35324888	snpnet
Energy Drinks	PGS001046	caff_intake_9_l ~ PGS001046_hmPOS_GRCh38_AVG + interview_age + highest_educ + sex_at_birth + site_id_l + genetic_pc_1 + genetic_pc_2 + genetic_pc_3 + genetic_pc_4 + genetic_pc_5 + genetic_pc_6 + genetic_pc_7 + genetic_pc_8 + genetic_pc_9 + genetic_pc_10	baseline	0.143217	0.10256	1.39642	4958	103	0.000396345	0.162587	1	Past tobacco smoking (Smoked at least once)	35324888	snpnet
Lifetime Alcohol	PGS001047	alc_comb_yn.cf ~ PGS001047_hmPOS_GRCh38_AVG + interview_age + highest_educ + sex_at_birth + site_id_l + genetic_pc_1 + genetic_pc_2 + genetic_pc_3 + genetic_pc_4 + genetic_pc_5 + genetic_pc_6 + genetic_pc_7 + genetic_pc_8 + genetic_pc_9 + genetic_pc_10	baseline	0.0549974	0.0328522	1.67409	4958	1417	0.000569535	0.0941134	1	Past tobacco smoking (Smoked occasionally)	35324888	snpnet
Lifetime Nicotine/E-cig	PGS001047	nic_comb_yn.cf ~ PGS001047_hmPOS_GRCh38_AVG + interview_age + highest_educ + sex_at_birth + site_id_l + genetic_pc_1 + genetic_pc_2 + genetic_pc_3 + genetic_pc_4 + genetic_pc_5 + genetic_pc_6 + genetic_pc_7 + genetic_pc_8 + genetic_pc_9 + genetic_pc_10	baseline	0.0298088	0.160089	0.186202	4958	42	7.04978e-06	0.852287	1	Past tobacco smoking (Smoked occasionally)	35324888	snpnet
Coffee	PGS001047	caff_intake_1_l ~ PGS001047_hmPOS_GRCh38_AVG + interview_age + highest_educ + sex_at_birth + site_id_l + genetic_pc_1 + genetic_pc_2 + genetic_pc_3 + genetic_pc_4 + genetic_pc_5 + genetic_pc_6 + genetic_pc_7 + genetic_pc_8 + genetic_pc_9 + genetic_pc_10	baseline	0.102644	0.0433356	2.36858	4958	659	0.00113944	0.0178564	1	Past tobacco smoking (Smoked occasionally)	35324888	snpnet
Espresso Drinks	PGS001047	caff_intake_3_l ~ PGS001047_hmPOS_GRCh38_AVG + interview_age + highest_educ + sex_at_birth + site_id_l + genetic_pc_1 + genetic_pc_2 + genetic_pc_3 + genetic_pc_4 + genetic_pc_5 + genetic_pc_6 + genetic_pc_7 + genetic_pc_8 + genetic_pc_9 + genetic_pc_10	baseline	0.012665	0.0580109	0.218321	4958	350	9.69165e-06	0.827179	1	Past tobacco smoking (Smoked occasionally)	35324888	snpnet
Tea	PGS001047	caff_intake_4_l ~ PGS001047_hmPOS_GRCh38_AVG + interview_age + highest_educ + sex_at_birth + site_id_l + genetic_pc_1 + genetic_pc_2 + genetic_pc_3 + genetic_pc_4 + genetic_pc_5 + genetic_pc_6 + genetic_pc_7 + genetic_pc_8 + genetic_pc_9 + genetic_pc_10	baseline	0.0614212	0.0342887	1.7913	4958	1321	0.000652023	0.0732459	1	Past tobacco smoking (Smoked occasionally)	35324888	snpnet
Caffeinated Soda	PGS001047	caff_intake_6_l ~ PGS001047_hmPOS_GRCh38_AVG + interview_age + highest_educ + sex_at_birth + site_id_l + genetic_pc_1 + genetic_pc_2 + genetic_pc_3 + genetic_pc_4 + genetic_pc_5 + genetic_pc_6 + genetic_pc_7 + genetic_pc_8 + genetic_pc_9 + genetic_pc_10	baseline	0.00671006	0.0301336	0.222677	4958	2842	1.00823e-05	0.823787	1	Past tobacco smoking (Smoked occasionally)	35324888	snpnet
Energy Drinks	PGS001047	caff_intake_9_l ~ PGS001047_hmPOS_GRCh38_AVG + interview_age + highest_educ + sex_at_birth + site_id_l + genetic_pc_1 + genetic_pc_2 + genetic_pc_3 + genetic_pc_4 + genetic_pc_5 + genetic_pc_6 + genetic_pc_7 + genetic_pc_8 + genetic_pc_9 + genetic_pc_10	baseline	0.0682321	0.102359	0.666595	4958	103	9.03434e-05	0.505031	1	Past tobacco smoking (Smoked occasionally)	35324888	snpnet
Lifetime Alcohol	PGS001128	alc_comb_yn.cf ~ PGS001128_hmPOS_GRCh38_AVG + interview_age + highest_educ + sex_at_birth + site_id_l + genetic_pc_1 + genetic_pc_2 + genetic_pc_3 + genetic_pc_4 + genetic_pc_5 + genetic_pc_6 + genetic_pc_7 + genetic_pc_8 + genetic_pc_9 + genetic_pc_10	baseline	0.0709408	0.0330249	2.1481	4958	1417	0.000937375	0.0317058	1	Previous Smoker	35324888	snpnet
Lifetime Nicotine/E-cig	PGS001128	nic_comb_yn.cf ~ PGS001128_hmPOS_GRCh38_AVG + interview_age + highest_educ + sex_at_birth + site_id_l + genetic_pc_1 + genetic_pc_2 + genetic_pc_3 + genetic_pc_4 + genetic_pc_5 + genetic_pc_6 + genetic_pc_7 + genetic_pc_8 + genetic_pc_9 + genetic_pc_10	baseline	0.346838	0.167254	2.07372	4958	42	0.000873641	0.0381052	1	Previous Smoker	35324888	snpnet
Coffee	PGS001128	caff_intake_1_l ~ PGS001128_hmPOS_GRCh38_AVG + interview_age + highest_educ + sex_at_birth + site_id_l + genetic_pc_1 + genetic_pc_2 + genetic_pc_3 + genetic_pc_4 + genetic_pc_5 + genetic_pc_6 + genetic_pc_7 + genetic_pc_8 + genetic_pc_9 + genetic_pc_10	baseline	-0.00476888	0.0432941	-0.110151	4958	659	2.4671e-06	0.91229	1	Previous Smoker	35324888	snpnet
Espresso Drinks	PGS001128	caff_intake_3_l ~ PGS001128_hmPOS_GRCh38_AVG + interview_age + highest_educ + sex_at_birth + site_id_l + genetic_pc_1 + genetic_pc_2 + genetic_pc_3 + genetic_pc_4 + genetic_pc_5 + genetic_pc_6 + genetic_pc_7 + genetic_pc_8 + genetic_pc_9 + genetic_pc_10	baseline	0.0672298	0.0574547	1.17013	4958	350	0.000278331	0.241947	1	Previous Smoker	35324888	snpnet
Tea	PGS001128	caff_intake_4_l ~ PGS001128_hmPOS_GRCh38_AVG + interview_age + highest_educ + sex_at_birth + site_id_l + genetic_pc_1 + genetic_pc_2 + genetic_pc_3 + genetic_pc_4 + genetic_pc_5 + genetic_pc_6 + genetic_pc_7 + genetic_pc_8 + genetic_pc_9 + genetic_pc_10	baseline	0.0431305	0.0343436	1.25585	4958	1321	0.00032059	0.209169	1	Previous Smoker	35324888	snpnet
Caffeinated Soda	PGS001128	caff_intake_6_l ~ PGS001128_hmPOS_GRCh38_AVG + interview_age + highest_educ + sex_at_birth + site_id_l + genetic_pc_1 + genetic_pc_2 + genetic_pc_3 + genetic_pc_4 + genetic_pc_5 + genetic_pc_6 + genetic_pc_7 + genetic_pc_8 + genetic_pc_9 + genetic_pc_10	baseline	0.107748	0.0302441	3.56262	4958	2842	0.00257413	0.000367178	0.095099	Previous Smoker	35324888	snpnet
Energy Drinks	PGS001128	caff_intake_9_l ~ PGS001128_hmPOS_GRCh38_AVG + interview_age + highest_educ + sex_at_birth + site_id_l + genetic_pc_1 + genetic_pc_2 + genetic_pc_3 + genetic_pc_4 + genetic_pc_5 + genetic_pc_6 + genetic_pc_7 + genetic_pc_8 + genetic_pc_9 + genetic_pc_10	baseline	0.0692993	0.103721	0.668132	4958	103	9.07605e-05	0.504049	1	Previous Smoker	35324888	snpnet
Lifetime Alcohol	PGS003372	alc_comb_yn.cf ~ PGS003372_hmPOS_GRCh38_AVG + interview_age + highest_educ + sex_at_birth + site_id_l + genetic_pc_1 + genetic_pc_2 + genetic_pc_3 + genetic_pc_4 + genetic_pc_5 + genetic_pc_6 + genetic_pc_7 + genetic_pc_8 + genetic_pc_9 + genetic_pc_10	baseline	-0.0121342	0.0337035	-0.360028	4958	1417	2.63556e-05	0.718826	1	Smoking cessation	36477530	LDpred	European:100
Lifetime Nicotine/E-cig	PGS003372	nic_comb_yn.cf ~ PGS003372_hmPOS_GRCh38_AVG + interview_age + highest_educ + sex_at_birth + site_id_l + genetic_pc_1 + genetic_pc_2 + genetic_pc_3 + genetic_pc_4 + genetic_pc_5 + genetic_pc_6 + genetic_pc_7 + genetic_pc_8 + genetic_pc_9 + genetic_pc_10	baseline	0.72463	0.170037	4.26159	4958	42	0.00367921	2.02974e-05	0.00525703	Smoking cessation	36477530	LDpred	European:100
Coffee	PGS003372	caff_intake_1_l ~ PGS003372_hmPOS_GRCh38_AVG + interview_age + highest_educ + sex_at_birth + site_id_l + genetic_pc_1 + genetic_pc_2 + genetic_pc_3 + genetic_pc_4 + genetic_pc_5 + genetic_pc_6 + genetic_pc_7 + genetic_pc_8 + genetic_pc_9 + genetic_pc_10	baseline	0.00759575	0.0444433	0.170909	4958	659	5.93932e-06	0.864296	1	Smoking cessation	36477530	LDpred	European:100
Espresso Drinks	PGS003372	caff_intake_3_l ~ PGS003372_hmPOS_GRCh38_AVG + interview_age + highest_educ + sex_at_birth + site_id_l + genetic_pc_1 + genetic_pc_2 + genetic_pc_3 + genetic_pc_4 + genetic_pc_5 + genetic_pc_6 + genetic_pc_7 + genetic_pc_8 + genetic_pc_9 + genetic_pc_10	baseline	-0.0419833	0.0592296	-0.708824	4958	350	0.000102151	0.478434	1	Smoking cessation	36477530	LDpred	European:100
Tea	PGS003372	caff_intake_4_l ~ PGS003372_hmPOS_GRCh38_AVG + interview_age + highest_educ + sex_at_birth + site_id_l + genetic_pc_1 + genetic_pc_2 + genetic_pc_3 + genetic_pc_4 + genetic_pc_5 + genetic_pc_6 + genetic_pc_7 + genetic_pc_8 + genetic_pc_9 + genetic_pc_10	baseline	0.0614878	0.0350765	1.75296	4958	1321	0.000624431	0.0796088	1	Smoking cessation	36477530	LDpred	European:100
Caffeinated Soda	PGS003372	caff_intake_6_l ~ PGS003372_hmPOS_GRCh38_AVG + interview_age + highest_educ + sex_at_birth + site_id_l + genetic_pc_1 + genetic_pc_2 + genetic_pc_3 + genetic_pc_4 + genetic_pc_5 + genetic_pc_6 + genetic_pc_7 + genetic_pc_8 + genetic_pc_9 + genetic_pc_10	baseline	0.0813029	0.0309777	2.62456	4958	2842	0.00139868	0.00867608	1	Smoking cessation	36477530	LDpred	European:100
Energy Drinks	PGS003372	caff_intake_9_l ~ PGS003372_hmPOS_GRCh38_AVG + interview_age + highest_educ + sex_at_birth + site_id_l + genetic_pc_1 + genetic_pc_2 + genetic_pc_3 + genetic_pc_4 + genetic_pc_5 + genetic_pc_6 + genetic_pc_7 + genetic_pc_8 + genetic_pc_9 + genetic_pc_10	baseline	-0.13019	0.106036	-1.2278	4958	103	0.000306429	0.219524	1	Smoking cessation	36477530	LDpred	European:100
Lifetime Alcohol	PGS003360	alc_comb_yn.cf ~ PGS003360_hmPOS_GRCh38_AVG + interview_age + highest_educ + sex_at_birth + site_id_l + genetic_pc_1 + genetic_pc_2 + genetic_pc_3 + genetic_pc_4 + genetic_pc_5 + genetic_pc_6 + genetic_pc_7 + genetic_pc_8 + genetic_pc_9 + genetic_pc_10	baseline	0.0744709	0.0333963	2.22991	4958	1417	0.00101006	0.0257533	1	Smoking initiation	36477530	LDpred	European:100
Lifetime Nicotine/E-cig	PGS003360	nic_comb_yn.cf ~ PGS003360_hmPOS_GRCh38_AVG + interview_age + highest_educ + sex_at_birth + site_id_l + genetic_pc_1 + genetic_pc_2 + genetic_pc_3 + genetic_pc_4 + genetic_pc_5 + genetic_pc_6 + genetic_pc_7 + genetic_pc_8 + genetic_pc_9 + genetic_pc_10	baseline	0.51904	0.168957	3.07203	4958	42	0.00191526	0.00212611	0.550662	Smoking initiation	36477530	LDpred	European:100
Coffee	PGS003360	caff_intake_1_l ~ PGS003360_hmPOS_GRCh38_AVG + interview_age + highest_educ + sex_at_birth + site_id_l + genetic_pc_1 + genetic_pc_2 + genetic_pc_3 + genetic_pc_4 + genetic_pc_5 + genetic_pc_6 + genetic_pc_7 + genetic_pc_8 + genetic_pc_9 + genetic_pc_10	baseline	0.114551	0.0438536	2.61213	4958	659	0.00138547	0.00899813	1	Smoking initiation	36477530	LDpred	European:100
Espresso Drinks	PGS003360	caff_intake_3_l ~ PGS003360_hmPOS_GRCh38_AVG + interview_age + highest_educ + sex_at_birth + site_id_l + genetic_pc_1 + genetic_pc_2 + genetic_pc_3 + genetic_pc_4 + genetic_pc_5 + genetic_pc_6 + genetic_pc_7 + genetic_pc_8 + genetic_pc_9 + genetic_pc_10	baseline	0.0491466	0.0582093	0.844309	4958	350	0.000144928	0.398497	1	Smoking initiation	36477530	LDpred	European:100
Tea	PGS003360	caff_intake_4_l ~ PGS003360_hmPOS_GRCh38_AVG + interview_age + highest_educ + sex_at_birth + site_id_l + genetic_pc_1 + genetic_pc_2 + genetic_pc_3 + genetic_pc_4 + genetic_pc_5 + genetic_pc_6 + genetic_pc_7 + genetic_pc_8 + genetic_pc_9 + genetic_pc_10	baseline	0.147961	0.034863	4.24407	4958	1321	0.00364912	2.19506e-05	0.00568522	Smoking initiation	36477530	LDpred	European:100
Caffeinated Soda	PGS003360	caff_intake_6_l ~ PGS003360_hmPOS_GRCh38_AVG + interview_age + highest_educ + sex_at_birth + site_id_l + genetic_pc_1 + genetic_pc_2 + genetic_pc_3 + genetic_pc_4 + genetic_pc_5 + genetic_pc_6 + genetic_pc_7 + genetic_pc_8 + genetic_pc_9 + genetic_pc_10	baseline	0.152579	0.030775	4.95787	4958	2842	0.00497321	7.12693e-07	0.000184588	Smoking initiation	36477530	LDpred	European:100
Energy Drinks	PGS003360	caff_intake_9_l ~ PGS003360_hmPOS_GRCh38_AVG + interview_age + highest_educ + sex_at_birth + site_id_l + genetic_pc_1 + genetic_pc_2 + genetic_pc_3 + genetic_pc_4 + genetic_pc_5 + genetic_pc_6 + genetic_pc_7 + genetic_pc_8 + genetic_pc_9 + genetic_pc_10	baseline	0.0941281	0.104232	0.903062	4958	103	0.000165796	0.366493	1	Smoking initiation	36477530	LDpred	European:100
Lifetime Alcohol	PGS002348	alc_comb_yn.cf ~ PGS002348_hmPOS_GRCh38_AVG + interview_age + highest_educ + sex_at_birth + site_id_l + genetic_pc_1 + genetic_pc_2 + genetic_pc_3 + genetic_pc_4 + genetic_pc_5 + genetic_pc_6 + genetic_pc_7 + genetic_pc_8 + genetic_pc_9 + genetic_pc_10	baseline	0.0959173	0.0336981	2.84637	4958	1417	0.00164467	0.00442211	1	Smoking status	35393596	BOLT-LMM	European:100
Lifetime Nicotine/E-cig	PGS002348	nic_comb_yn.cf ~ PGS002348_hmPOS_GRCh38_AVG + interview_age + highest_educ + sex_at_birth + site_id_l + genetic_pc_1 + genetic_pc_2 + genetic_pc_3 + genetic_pc_4 + genetic_pc_5 + genetic_pc_6 + genetic_pc_7 + genetic_pc_8 + genetic_pc_9 + genetic_pc_10	baseline	0.807485	0.174764	4.62044	4958	42	0.00432212	3.82932e-06	0.000991795	Smoking status	35393596	BOLT-LMM	European:100
Coffee	PGS002348	caff_intake_1_l ~ PGS002348_hmPOS_GRCh38_AVG + interview_age + highest_educ + sex_at_birth + site_id_l + genetic_pc_1 + genetic_pc_2 + genetic_pc_3 + genetic_pc_4 + genetic_pc_5 + genetic_pc_6 + genetic_pc_7 + genetic_pc_8 + genetic_pc_9 + genetic_pc_10	baseline	0.141186	0.0441687	3.19651	4958	659	0.0020733	0.00139101	0.360272	Smoking status	35393596	BOLT-LMM	European:100
Espresso Drinks	PGS002348	caff_intake_3_l ~ PGS002348_hmPOS_GRCh38_AVG + interview_age + highest_educ + sex_at_birth + site_id_l + genetic_pc_1 + genetic_pc_2 + genetic_pc_3 + genetic_pc_4 + genetic_pc_5 + genetic_pc_6 + genetic_pc_7 + genetic_pc_8 + genetic_pc_9 + genetic_pc_10	baseline	0.162327	0.0589832	2.75209	4958	350	0.00153769	0.00592164	1	Smoking status	35393596	BOLT-LMM	European:100
Tea	PGS002348	caff_intake_4_l ~ PGS002348_hmPOS_GRCh38_AVG + interview_age + highest_educ + sex_at_birth + site_id_l + genetic_pc_1 + genetic_pc_2 + genetic_pc_3 + genetic_pc_4 + genetic_pc_5 + genetic_pc_6 + genetic_pc_7 + genetic_pc_8 + genetic_pc_9 + genetic_pc_10	baseline	0.194115	0.0352102	5.51304	4958	1321	0.00614211	3.52697e-08	9.13484e-06	Smoking status	35393596	BOLT-LMM	European:100
Caffeinated Soda	PGS002348	caff_intake_6_l ~ PGS002348_hmPOS_GRCh38_AVG + interview_age + highest_educ + sex_at_birth + site_id_l + genetic_pc_1 + genetic_pc_2 + genetic_pc_3 + genetic_pc_4 + genetic_pc_5 + genetic_pc_6 + genetic_pc_7 + genetic_pc_8 + genetic_pc_9 + genetic_pc_10	baseline	0.175601	0.0308986	5.68314	4958	2842	0.00652447	1.32245e-08	3.42514e-06	Smoking status	35393596	BOLT-LMM	European:100
Energy Drinks	PGS002348	caff_intake_9_l ~ PGS002348_hmPOS_GRCh38_AVG + interview_age + highest_educ + sex_at_birth + site_id_l + genetic_pc_1 + genetic_pc_2 + genetic_pc_3 + genetic_pc_4 + genetic_pc_5 + genetic_pc_6 + genetic_pc_7 + genetic_pc_8 + genetic_pc_9 + genetic_pc_10	baseline	0.0880603	0.105801	0.832322	4958	103	0.000140842	0.405227	1	Smoking status	35393596	BOLT-LMM	European:100
Lifetime Alcohol	PGS001129	alc_comb_yn.cf ~ PGS001129_hmPOS_GRCh38_AVG + interview_age + highest_educ + sex_at_birth + site_id_l + genetic_pc_1 + genetic_pc_2 + genetic_pc_3 + genetic_pc_4 + genetic_pc_5 + genetic_pc_6 + genetic_pc_7 + genetic_pc_8 + genetic_pc_9 + genetic_pc_10	baseline	0.0349784	0.0329954	1.0601	4958	1417	0.000228457	0.2891	1	Smoking status (ever vs never smokers)	35324888	snpnet
Lifetime Nicotine/E-cig	PGS001129	nic_comb_yn.cf ~ PGS001129_hmPOS_GRCh38_AVG + interview_age + highest_educ + sex_at_birth + site_id_l + genetic_pc_1 + genetic_pc_2 + genetic_pc_3 + genetic_pc_4 + genetic_pc_5 + genetic_pc_6 + genetic_pc_7 + genetic_pc_8 + genetic_pc_9 + genetic_pc_10	baseline	0.347854	0.165719	2.09906	4958	42	0.000895102	0.0358116	1	Smoking status (ever vs never smokers)	35324888	snpnet
Coffee	PGS001129	caff_intake_1_l ~ PGS001129_hmPOS_GRCh38_AVG + interview_age + highest_educ + sex_at_birth + site_id_l + genetic_pc_1 + genetic_pc_2 + genetic_pc_3 + genetic_pc_4 + genetic_pc_5 + genetic_pc_6 + genetic_pc_7 + genetic_pc_8 + genetic_pc_9 + genetic_pc_10	baseline	0.0502607	0.0433283	1.16	4958	659	0.000273531	0.24605	1	Smoking status (ever vs never smokers)	35324888	snpnet
Espresso Drinks	PGS001129	caff_intake_3_l ~ PGS001129_hmPOS_GRCh38_AVG + interview_age + highest_educ + sex_at_birth + site_id_l + genetic_pc_1 + genetic_pc_2 + genetic_pc_3 + genetic_pc_4 + genetic_pc_5 + genetic_pc_6 + genetic_pc_7 + genetic_pc_8 + genetic_pc_9 + genetic_pc_10	baseline	0.055235	0.0573283	0.963487	4958	350	0.000188721	0.335303	1	Smoking status (ever vs never smokers)	35324888	snpnet
Tea	PGS001129	caff_intake_4_l ~ PGS001129_hmPOS_GRCh38_AVG + interview_age + highest_educ + sex_at_birth + site_id_l + genetic_pc_1 + genetic_pc_2 + genetic_pc_3 + genetic_pc_4 + genetic_pc_5 + genetic_pc_6 + genetic_pc_7 + genetic_pc_8 + genetic_pc_9 + genetic_pc_10	baseline	0.0507703	0.0342333	1.48307	4958	1321	0.000447032	0.138057	1	Smoking status (ever vs never smokers)	35324888	snpnet
Caffeinated Soda	PGS001129	caff_intake_6_l ~ PGS001129_hmPOS_GRCh38_AVG + interview_age + highest_educ + sex_at_birth + site_id_l + genetic_pc_1 + genetic_pc_2 + genetic_pc_3 + genetic_pc_4 + genetic_pc_5 + genetic_pc_6 + genetic_pc_7 + genetic_pc_8 + genetic_pc_9 + genetic_pc_10	baseline	0.00869802	0.0301599	0.288397	4958	2842	1.69116e-05	0.773043	1	Smoking status (ever vs never smokers)	35324888	snpnet
Energy Drinks	PGS001129	caff_intake_9_l ~ PGS001129_hmPOS_GRCh38_AVG + interview_age + highest_educ + sex_at_birth + site_id_l + genetic_pc_1 + genetic_pc_2 + genetic_pc_3 + genetic_pc_4 + genetic_pc_5 + genetic_pc_6 + genetic_pc_7 + genetic_pc_8 + genetic_pc_9 + genetic_pc_10	baseline	0.171385	0.103606	1.6542	4958	103	0.000556089	0.0980874	1	Smoking status (ever vs never smokers)	35324888	snpnet
Lifetime Alcohol	PGS001532	alc_comb_yn.cf ~ PGS001532_hmPOS_GRCh38_AVG + interview_age + highest_educ + sex_at_birth + site_id_l + genetic_pc_1 + genetic_pc_2 + genetic_pc_3 + genetic_pc_4 + genetic_pc_5 + genetic_pc_6 + genetic_pc_7 + genetic_pc_8 + genetic_pc_9 + genetic_pc_10	baseline	-0.000322522	0.0326101	-0.00989023	4958	1417	1.98895e-08	0.992109	1	Time from waking to first cigarette	35324888	snpnet
Lifetime Nicotine/E-cig	PGS001532	nic_comb_yn.cf ~ PGS001532_hmPOS_GRCh38_AVG + interview_age + highest_educ + sex_at_birth + site_id_l + genetic_pc_1 + genetic_pc_2 + genetic_pc_3 + genetic_pc_4 + genetic_pc_5 + genetic_pc_6 + genetic_pc_7 + genetic_pc_8 + genetic_pc_9 + genetic_pc_10	baseline	0.0266853	0.160102	0.166677	4958	42	5.64883e-06	0.867624	1	Time from waking to first cigarette	35324888	snpnet
Coffee	PGS001532	caff_intake_1_l ~ PGS001532_hmPOS_GRCh38_AVG + interview_age + highest_educ + sex_at_birth + site_id_l + genetic_pc_1 + genetic_pc_2 + genetic_pc_3 + genetic_pc_4 + genetic_pc_5 + genetic_pc_6 + genetic_pc_7 + genetic_pc_8 + genetic_pc_9 + genetic_pc_10	baseline	0.0169757	0.0429755	0.395009	4958	659	3.17257e-05	0.692837	1	Time from waking to first cigarette	35324888	snpnet
Espresso Drinks	PGS001532	caff_intake_3_l ~ PGS001532_hmPOS_GRCh38_AVG + interview_age + highest_educ + sex_at_birth + site_id_l + genetic_pc_1 + genetic_pc_2 + genetic_pc_3 + genetic_pc_4 + genetic_pc_5 + genetic_pc_6 + genetic_pc_7 + genetic_pc_8 + genetic_pc_9 + genetic_pc_10	baseline	-0.0402516	0.0570492	-0.705558	4958	350	0.000101212	0.480463	1	Time from waking to first cigarette	35324888	snpnet
Tea	PGS001532	caff_intake_4_l ~ PGS001532_hmPOS_GRCh38_AVG + interview_age + highest_educ + sex_at_birth + site_id_l + genetic_pc_1 + genetic_pc_2 + genetic_pc_3 + genetic_pc_4 + genetic_pc_5 + genetic_pc_6 + genetic_pc_7 + genetic_pc_8 + genetic_pc_9 + genetic_pc_10	baseline	0.00911198	0.0339557	0.268349	4958	1321	1.46421e-05	0.788431	1	Time from waking to first cigarette	35324888	snpnet
Caffeinated Soda	PGS001532	caff_intake_6_l ~ PGS001532_hmPOS_GRCh38_AVG + interview_age + highest_educ + sex_at_birth + site_id_l + genetic_pc_1 + genetic_pc_2 + genetic_pc_3 + genetic_pc_4 + genetic_pc_5 + genetic_pc_6 + genetic_pc_7 + genetic_pc_8 + genetic_pc_9 + genetic_pc_10	baseline	-0.0600216	0.0301139	-1.99315	4958	2842	0.000807127	0.0462447	1	Time from waking to first cigarette	35324888	snpnet
Energy Drinks	PGS001532	caff_intake_9_l ~ PGS001532_hmPOS_GRCh38_AVG + interview_age + highest_educ + sex_at_birth + site_id_l + genetic_pc_1 + genetic_pc_2 + genetic_pc_3 + genetic_pc_4 + genetic_pc_5 + genetic_pc_6 + genetic_pc_7 + genetic_pc_8 + genetic_pc_9 + genetic_pc_10	baseline	0.0804067	0.102219	0.786613	4958	103	0.0001258	0.431508	1	Time from waking to first cigarette	35324888	snpnet
Lifetime Alcohol	PGS002037	alc_comb_yn.cf ~ PGS002037_hmPOS_GRCh38_AVG + interview_age + highest_educ + sex_at_birth + site_id_l + genetic_pc_1 + genetic_pc_2 + genetic_pc_3 + genetic_pc_4 + genetic_pc_5 + genetic_pc_6 + genetic_pc_7 + genetic_pc_8 + genetic_pc_9 + genetic_pc_10	baseline	0.0443936	0.0333216	1.33228	4958	1417	0.000360781	0.18277	1	Tobacco use disorder	34995502	LDpred2 (bigsnpr)
Lifetime Nicotine/E-cig	PGS002037	nic_comb_yn.cf ~ PGS002037_hmPOS_GRCh38_AVG + interview_age + highest_educ + sex_at_birth + site_id_l + genetic_pc_1 + genetic_pc_2 + genetic_pc_3 + genetic_pc_4 + genetic_pc_5 + genetic_pc_6 + genetic_pc_7 + genetic_pc_8 + genetic_pc_9 + genetic_pc_10	baseline	0.373511	0.165895	2.25149	4958	42	0.00102968	0.0243548	1	Tobacco use disorder	34995502	LDpred2 (bigsnpr)
Coffee	PGS002037	caff_intake_1_l ~ PGS002037_hmPOS_GRCh38_AVG + interview_age + highest_educ + sex_at_birth + site_id_l + genetic_pc_1 + genetic_pc_2 + genetic_pc_3 + genetic_pc_4 + genetic_pc_5 + genetic_pc_6 + genetic_pc_7 + genetic_pc_8 + genetic_pc_9 + genetic_pc_10	baseline	0.0513821	0.0436335	1.17759	4958	659	0.000281886	0.238962	1	Tobacco use disorder	34995502	LDpred2 (bigsnpr)
Espresso Drinks	PGS002037	caff_intake_3_l ~ PGS002037_hmPOS_GRCh38_AVG + interview_age + highest_educ + sex_at_birth + site_id_l + genetic_pc_1 + genetic_pc_2 + genetic_pc_3 + genetic_pc_4 + genetic_pc_5 + genetic_pc_6 + genetic_pc_7 + genetic_pc_8 + genetic_pc_9 + genetic_pc_10	baseline	0.0953528	0.0577734	1.65046	4958	350	0.000553582	0.0988486	1	Tobacco use disorder	34995502	LDpred2 (bigsnpr)
Tea	PGS002037	caff_intake_4_l ~ PGS002037_hmPOS_GRCh38_AVG + interview_age + highest_educ + sex_at_birth + site_id_l + genetic_pc_1 + genetic_pc_2 + genetic_pc_3 + genetic_pc_4 + genetic_pc_5 + genetic_pc_6 + genetic_pc_7 + genetic_pc_8 + genetic_pc_9 + genetic_pc_10	baseline	0.0850574	0.0346853	2.45226	4958	1321	0.00122127	0.0141963	1	Tobacco use disorder	34995502	LDpred2 (bigsnpr)
Caffeinated Soda	PGS002037	caff_intake_6_l ~ PGS002037_hmPOS_GRCh38_AVG + interview_age + highest_educ + sex_at_birth + site_id_l + genetic_pc_1 + genetic_pc_2 + genetic_pc_3 + genetic_pc_4 + genetic_pc_5 + genetic_pc_6 + genetic_pc_7 + genetic_pc_8 + genetic_pc_9 + genetic_pc_10	baseline	0.0849862	0.0306882	2.76935	4958	2842	0.001557	0.00561687	1	Tobacco use disorder	34995502	LDpred2 (bigsnpr)
Energy Drinks	PGS002037	caff_intake_9_l ~ PGS002037_hmPOS_GRCh38_AVG + interview_age + highest_educ + sex_at_birth + site_id_l + genetic_pc_1 + genetic_pc_2 + genetic_pc_3 + genetic_pc_4 + genetic_pc_5 + genetic_pc_6 + genetic_pc_7 + genetic_pc_8 + genetic_pc_9 + genetic_pc_10	baseline	0.071739	0.104646	0.685536	4958	103	9.55501e-05	0.493005	1	Tobacco use disorder	34995502	LDpred2 (bigsnpr)
Lifetime Alcohol	PGS002839	alc_comb_yn.cf ~ PGS002839_hmPOS_GRCh38_AVG + interview_age + highest_educ + sex_at_birth + site_id_l + genetic_pc_1 + genetic_pc_2 + genetic_pc_3 + genetic_pc_4 + genetic_pc_5 + genetic_pc_6 + genetic_pc_7 + genetic_pc_8 + genetic_pc_9 + genetic_pc_10	second_year	0.113902	0.031225	3.64779	4809	1833	0.00278183	0.000264507	0.078294	Alcohol consumption	36152628	PRS-CS	European:100
Lifetime Cannabis	PGS002839	can_comb_yn.cf ~ PGS002839_hmPOS_GRCh38_AVG + interview_age + highest_educ + sex_at_birth + site_id_l + genetic_pc_1 + genetic_pc_2 + genetic_pc_3 + genetic_pc_4 + genetic_pc_5 + genetic_pc_6 + genetic_pc_7 + genetic_pc_8 + genetic_pc_9 + genetic_pc_10	second_year	0.0934495	0.144692	0.645851	4809	52	8.74397e-05	0.518376	1	Alcohol consumption	36152628	PRS-CS	European:100
Lifetime Nicotine/E-cig	PGS002839	nic_comb_yn.cf ~ PGS002839_hmPOS_GRCh38_AVG + interview_age + highest_educ + sex_at_birth + site_id_l + genetic_pc_1 + genetic_pc_2 + genetic_pc_3 + genetic_pc_4 + genetic_pc_5 + genetic_pc_6 + genetic_pc_7 + genetic_pc_8 + genetic_pc_9 + genetic_pc_10	second_year	0.239965	0.0975846	2.45905	4809	112	0.00126609	0.0139306	1	Alcohol consumption	36152628	PRS-CS	European:100
Coffee	PGS002839	caff_intake_1_l ~ PGS002839_hmPOS_GRCh38_AVG + interview_age + highest_educ + sex_at_birth + site_id_l + genetic_pc_1 + genetic_pc_2 + genetic_pc_3 + genetic_pc_4 + genetic_pc_5 + genetic_pc_6 + genetic_pc_7 + genetic_pc_8 + genetic_pc_9 + genetic_pc_10	second_year	0.119674	0.0379593	3.1527	4809	932	0.00207942	0.00161768	0.478833	Alcohol consumption	36152628	PRS-CS	European:100
Espresso Drinks	PGS002839	caff_intake_3_l ~ PGS002839_hmPOS_GRCh38_AVG + interview_age + highest_educ + sex_at_birth + site_id_l + genetic_pc_1 + genetic_pc_2 + genetic_pc_3 + genetic_pc_4 + genetic_pc_5 + genetic_pc_6 + genetic_pc_7 + genetic_pc_8 + genetic_pc_9 + genetic_pc_10	second_year	0.0493488	0.0429142	1.14994	4809	662	0.000277149	0.250167	1	Alcohol consumption	36152628	PRS-CS	European:100
Tea	PGS002839	caff_intake_4_l ~ PGS002839_hmPOS_GRCh38_AVG + interview_age + highest_educ + sex_at_birth + site_id_l + genetic_pc_1 + genetic_pc_2 + genetic_pc_3 + genetic_pc_4 + genetic_pc_5 + genetic_pc_6 + genetic_pc_7 + genetic_pc_8 + genetic_pc_9 + genetic_pc_10	second_year	0.122084	0.0341352	3.5765	4809	1256	0.00267445	0.000348231	0.103076	Alcohol consumption	36152628	PRS-CS	European:100
Caffeinated Soda	PGS002839	caff_intake_6_l ~ PGS002839_hmPOS_GRCh38_AVG + interview_age + highest_educ + sex_at_birth + site_id_l + genetic_pc_1 + genetic_pc_2 + genetic_pc_3 + genetic_pc_4 + genetic_pc_5 + genetic_pc_6 + genetic_pc_7 + genetic_pc_8 + genetic_pc_9 + genetic_pc_10	second_year	0.13029	0.0305163	4.26952	4809	2758	0.00380701	1.95891e-05	0.00579836	Alcohol consumption	36152628	PRS-CS	European:100
Energy Drinks	PGS002839	caff_intake_9_l ~ PGS002839_hmPOS_GRCh38_AVG + interview_age + highest_educ + sex_at_birth + site_id_l + genetic_pc_1 + genetic_pc_2 + genetic_pc_3 + genetic_pc_4 + genetic_pc_5 + genetic_pc_6 + genetic_pc_7 + genetic_pc_8 + genetic_pc_9 + genetic_pc_10	second_year	0.179195	0.07267	2.46588	4809	212	0.00127313	0.0136677	1	Alcohol consumption	36152628	PRS-CS	European:100
Lifetime Alcohol	PGS000203	alc_comb_yn.cf ~ PGS000203_hmPOS_GRCh38_AVG + interview_age + highest_educ + sex_at_birth + site_id_l + genetic_pc_1 + genetic_pc_2 + genetic_pc_3 + genetic_pc_4 + genetic_pc_5 + genetic_pc_6 + genetic_pc_7 + genetic_pc_8 + genetic_pc_9 + genetic_pc_10	second_year	0.10355	0.0312383	3.31484	4809	1833	0.00229831	0.000916949	0.271417	Alcohol consumption (drinks per week)	32555147	PRS-CS	European:100
Lifetime Cannabis	PGS000203	can_comb_yn.cf ~ PGS000203_hmPOS_GRCh38_AVG + interview_age + highest_educ + sex_at_birth + site_id_l + genetic_pc_1 + genetic_pc_2 + genetic_pc_3 + genetic_pc_4 + genetic_pc_5 + genetic_pc_6 + genetic_pc_7 + genetic_pc_8 + genetic_pc_9 + genetic_pc_10	second_year	0.0814295	0.143262	0.568394	4809	52	6.77254e-05	0.569767	1	Alcohol consumption (drinks per week)	32555147	PRS-CS	European:100
Lifetime Nicotine/E-cig	PGS000203	nic_comb_yn.cf ~ PGS000203_hmPOS_GRCh38_AVG + interview_age + highest_educ + sex_at_birth + site_id_l + genetic_pc_1 + genetic_pc_2 + genetic_pc_3 + genetic_pc_4 + genetic_pc_5 + genetic_pc_6 + genetic_pc_7 + genetic_pc_8 + genetic_pc_9 + genetic_pc_10	second_year	0.253682	0.0972483	2.60861	4809	112	0.00142456	0.0090912	1	Alcohol consumption (drinks per week)	32555147	PRS-CS	European:100
Coffee	PGS000203	caff_intake_1_l ~ PGS000203_hmPOS_GRCh38_AVG + interview_age + highest_educ + sex_at_birth + site_id_l + genetic_pc_1 + genetic_pc_2 + genetic_pc_3 + genetic_pc_4 + genetic_pc_5 + genetic_pc_6 + genetic_pc_7 + genetic_pc_8 + genetic_pc_9 + genetic_pc_10	second_year	0.0945455	0.0378524	2.49774	4809	932	0.00130619	0.0124989	1	Alcohol consumption (drinks per week)	32555147	PRS-CS	European:100
Espresso Drinks	PGS000203	caff_intake_3_l ~ PGS000203_hmPOS_GRCh38_AVG + interview_age + highest_educ + sex_at_birth + site_id_l + genetic_pc_1 + genetic_pc_2 + genetic_pc_3 + genetic_pc_4 + genetic_pc_5 + genetic_pc_6 + genetic_pc_7 + genetic_pc_8 + genetic_pc_9 + genetic_pc_10	second_year	0.0337556	0.0428687	0.787419	4809	662	0.000129968	0.431036	1	Alcohol consumption (drinks per week)	32555147	PRS-CS	European:100
Tea	PGS000203	caff_intake_4_l ~ PGS000203_hmPOS_GRCh38_AVG + interview_age + highest_educ + sex_at_birth + site_id_l + genetic_pc_1 + genetic_pc_2 + genetic_pc_3 + genetic_pc_4 + genetic_pc_5 + genetic_pc_6 + genetic_pc_7 + genetic_pc_8 + genetic_pc_9 + genetic_pc_10	second_year	0.106819	0.034068	3.13547	4809	1256	0.0020568	0.00171581	0.507879	Alcohol consumption (drinks per week)	32555147	PRS-CS	European:100
Caffeinated Soda	PGS000203	caff_intake_6_l ~ PGS000203_hmPOS_GRCh38_AVG + interview_age + highest_educ + sex_at_birth + site_id_l + genetic_pc_1 + genetic_pc_2 + genetic_pc_3 + genetic_pc_4 + genetic_pc_5 + genetic_pc_6 + genetic_pc_7 + genetic_pc_8 + genetic_pc_9 + genetic_pc_10	second_year	0.128595	0.0305501	4.20931	4809	2758	0.00370077	2.56155e-05	0.00758219	Alcohol consumption (drinks per week)	32555147	PRS-CS	European:100
Energy Drinks	PGS000203	caff_intake_9_l ~ PGS000203_hmPOS_GRCh38_AVG + interview_age + highest_educ + sex_at_birth + site_id_l + genetic_pc_1 + genetic_pc_2 + genetic_pc_3 + genetic_pc_4 + genetic_pc_5 + genetic_pc_6 + genetic_pc_7 + genetic_pc_8 + genetic_pc_9 + genetic_pc_10	second_year	0.172398	0.0722317	2.38674	4809	212	0.00119282	0.0169985	1	Alcohol consumption (drinks per week)	32555147	PRS-CS	European:100
Lifetime Alcohol	PGS002115	alc_comb_yn.cf ~ PGS002115_hmPOS_GRCh38_AVG + interview_age + highest_educ + sex_at_birth + site_id_l + genetic_pc_1 + genetic_pc_2 + genetic_pc_3 + genetic_pc_4 + genetic_pc_5 + genetic_pc_6 + genetic_pc_7 + genetic_pc_8 + genetic_pc_9 + genetic_pc_10	second_year	0.00335575	0.0309541	0.108411	4809	1833	2.46391e-06	0.91367	1	Alcohol drinker status	34995502	LDpred2 (bigsnpr)
Lifetime Cannabis	PGS002115	can_comb_yn.cf ~ PGS002115_hmPOS_GRCh38_AVG + interview_age + highest_educ + sex_at_birth + site_id_l + genetic_pc_1 + genetic_pc_2 + genetic_pc_3 + genetic_pc_4 + genetic_pc_5 + genetic_pc_6 + genetic_pc_7 + genetic_pc_8 + genetic_pc_9 + genetic_pc_10	second_year	0.0327774	0.142065	0.230721	4809	52	1.11597e-05	0.817532	1	Alcohol drinker status	34995502	LDpred2 (bigsnpr)
Lifetime Nicotine/E-cig	PGS002115	nic_comb_yn.cf ~ PGS002115_hmPOS_GRCh38_AVG + interview_age + highest_educ + sex_at_birth + site_id_l + genetic_pc_1 + genetic_pc_2 + genetic_pc_3 + genetic_pc_4 + genetic_pc_5 + genetic_pc_6 + genetic_pc_7 + genetic_pc_8 + genetic_pc_9 + genetic_pc_10	second_year	-0.0190673	0.0975366	-0.195489	4809	112	8.01165e-06	0.84501	1	Alcohol drinker status	34995502	LDpred2 (bigsnpr)
Coffee	PGS002115	caff_intake_1_l ~ PGS002115_hmPOS_GRCh38_AVG + interview_age + highest_educ + sex_at_birth + site_id_l + genetic_pc_1 + genetic_pc_2 + genetic_pc_3 + genetic_pc_4 + genetic_pc_5 + genetic_pc_6 + genetic_pc_7 + genetic_pc_8 + genetic_pc_9 + genetic_pc_10	second_year	0.0331843	0.0376333	0.881779	4809	932	0.000162978	0.377896	1	Alcohol drinker status	34995502	LDpred2 (bigsnpr)
Espresso Drinks	PGS002115	caff_intake_3_l ~ PGS002115_hmPOS_GRCh38_AVG + interview_age + highest_educ + sex_at_birth + site_id_l + genetic_pc_1 + genetic_pc_2 + genetic_pc_3 + genetic_pc_4 + genetic_pc_5 + genetic_pc_6 + genetic_pc_7 + genetic_pc_8 + genetic_pc_9 + genetic_pc_10	second_year	-0.00907238	0.0427733	-0.212104	4809	662	9.43137e-06	0.832026	1	Alcohol drinker status	34995502	LDpred2 (bigsnpr)
Tea	PGS002115	caff_intake_4_l ~ PGS002115_hmPOS_GRCh38_AVG + interview_age + highest_educ + sex_at_birth + site_id_l + genetic_pc_1 + genetic_pc_2 + genetic_pc_3 + genetic_pc_4 + genetic_pc_5 + genetic_pc_6 + genetic_pc_7 + genetic_pc_8 + genetic_pc_9 + genetic_pc_10	second_year	-0.021345	0.0337801	-0.631881	4809	1256	8.36982e-05	0.527465	1	Alcohol drinker status	34995502	LDpred2 (bigsnpr)
Caffeinated Soda	PGS002115	caff_intake_6_l ~ PGS002115_hmPOS_GRCh38_AVG + interview_age + highest_educ + sex_at_birth + site_id_l + genetic_pc_1 + genetic_pc_2 + genetic_pc_3 + genetic_pc_4 + genetic_pc_5 + genetic_pc_6 + genetic_pc_7 + genetic_pc_8 + genetic_pc_9 + genetic_pc_10	second_year	-0.0244785	0.0303504	-0.806529	4809	2758	0.000136352	0.419938	1	Alcohol drinker status	34995502	LDpred2 (bigsnpr)
Energy Drinks	PGS002115	caff_intake_9_l ~ PGS002115_hmPOS_GRCh38_AVG + interview_age + highest_educ + sex_at_birth + site_id_l + genetic_pc_1 + genetic_pc_2 + genetic_pc_3 + genetic_pc_4 + genetic_pc_5 + genetic_pc_6 + genetic_pc_7 + genetic_pc_8 + genetic_pc_9 + genetic_pc_10	second_year	0.0398604	0.0716295	0.556481	4809	212	6.49164e-05	0.577882	1	Alcohol drinker status	34995502	LDpred2 (bigsnpr)
Lifetime Alcohol	PGS002152	alc_comb_yn.cf ~ PGS002152_hmPOS_GRCh38_AVG + interview_age + highest_educ + sex_at_birth + site_id_l + genetic_pc_1 + genetic_pc_2 + genetic_pc_3 + genetic_pc_4 + genetic_pc_5 + genetic_pc_6 + genetic_pc_7 + genetic_pc_8 + genetic_pc_9 + genetic_pc_10	second_year	-0.0896628	0.0313392	-2.86104	4809	1833	0.00171311	0.00422256	1	Alcohol intake frequency	34995502	LDpred2 (bigsnpr)
Lifetime Cannabis	PGS002152	can_comb_yn.cf ~ PGS002152_hmPOS_GRCh38_AVG + interview_age + highest_educ + sex_at_birth + site_id_l + genetic_pc_1 + genetic_pc_2 + genetic_pc_3 + genetic_pc_4 + genetic_pc_5 + genetic_pc_6 + genetic_pc_7 + genetic_pc_8 + genetic_pc_9 + genetic_pc_10	second_year	-0.0514397	0.140972	-0.364893	4809	52	2.79126e-05	0.715191	1	Alcohol intake frequency	34995502	LDpred2 (bigsnpr)
Lifetime Nicotine/E-cig	PGS002152	nic_comb_yn.cf ~ PGS002152_hmPOS_GRCh38_AVG + interview_age + highest_educ + sex_at_birth + site_id_l + genetic_pc_1 + genetic_pc_2 + genetic_pc_3 + genetic_pc_4 + genetic_pc_5 + genetic_pc_6 + genetic_pc_7 + genetic_pc_8 + genetic_pc_9 + genetic_pc_10	second_year	-0.00671828	0.0980859	-0.0684939	4809	112	9.83523e-07	0.945393	1	Alcohol intake frequency	34995502	LDpred2 (bigsnpr)
Coffee	PGS002152	caff_intake_1_l ~ PGS002152_hmPOS_GRCh38_AVG + interview_age + highest_educ + sex_at_birth + site_id_l + genetic_pc_1 + genetic_pc_2 + genetic_pc_3 + genetic_pc_4 + genetic_pc_5 + genetic_pc_6 + genetic_pc_7 + genetic_pc_8 + genetic_pc_9 + genetic_pc_10	second_year	-0.00934013	0.03803	-0.245599	4809	932	1.26453e-05	0.805993	1	Alcohol intake frequency	34995502	LDpred2 (bigsnpr)
Espresso Drinks	PGS002152	caff_intake_3_l ~ PGS002152_hmPOS_GRCh38_AVG + interview_age + highest_educ + sex_at_birth + site_id_l + genetic_pc_1 + genetic_pc_2 + genetic_pc_3 + genetic_pc_4 + genetic_pc_5 + genetic_pc_6 + genetic_pc_7 + genetic_pc_8 + genetic_pc_9 + genetic_pc_10	second_year	-0.0220597	0.0433158	-0.509275	4809	662	5.43704e-05	0.610559	1	Alcohol intake frequency	34995502	LDpred2 (bigsnpr)
Tea	PGS002152	caff_intake_4_l ~ PGS002152_hmPOS_GRCh38_AVG + interview_age + highest_educ + sex_at_birth + site_id_l + genetic_pc_1 + genetic_pc_2 + genetic_pc_3 + genetic_pc_4 + genetic_pc_5 + genetic_pc_6 + genetic_pc_7 + genetic_pc_8 + genetic_pc_9 + genetic_pc_10	second_year	-0.0297101	0.034163	-0.869656	4809	1256	0.000158529	0.384489	1	Alcohol intake frequency	34995502	LDpred2 (bigsnpr)
Caffeinated Soda	PGS002152	caff_intake_6_l ~ PGS002152_hmPOS_GRCh38_AVG + interview_age + highest_educ + sex_at_birth + site_id_l + genetic_pc_1 + genetic_pc_2 + genetic_pc_3 + genetic_pc_4 + genetic_pc_5 + genetic_pc_6 + genetic_pc_7 + genetic_pc_8 + genetic_pc_9 + genetic_pc_10	second_year	-0.00619413	0.0305269	-0.202907	4809	2758	8.63124e-06	0.839208	1	Alcohol intake frequency	34995502	LDpred2 (bigsnpr)
Energy Drinks	PGS002152	caff_intake_9_l ~ PGS002152_hmPOS_GRCh38_AVG + interview_age + highest_educ + sex_at_birth + site_id_l + genetic_pc_1 + genetic_pc_2 + genetic_pc_3 + genetic_pc_4 + genetic_pc_5 + genetic_pc_6 + genetic_pc_7 + genetic_pc_8 + genetic_pc_9 + genetic_pc_10	second_year	-0.0749681	0.0724692	-1.03448	4809	212	0.000224301	0.300911	1	Alcohol intake frequency	34995502	LDpred2 (bigsnpr)
Lifetime Alcohol	PGS002738	alc_comb_yn.cf ~ PGS002738_hmPOS_GRCh38_AVG + interview_age + highest_educ + sex_at_birth + site_id_l + genetic_pc_1 + genetic_pc_2 + genetic_pc_3 + genetic_pc_4 + genetic_pc_5 + genetic_pc_6 + genetic_pc_7 + genetic_pc_8 + genetic_pc_9 + genetic_pc_10	second_year	0.0388326	0.0312631	1.24212	4809	1833	0.000323349	0.214191	1	Alcohol use disorder	35267208	PRS-CS	European:81.7|African:14.3|Hispanic or Latin American:3.6|East Asian:0.3|South Asian:0.05
Lifetime Cannabis	PGS002738	can_comb_yn.cf ~ PGS002738_hmPOS_GRCh38_AVG + interview_age + highest_educ + sex_at_birth + site_id_l + genetic_pc_1 + genetic_pc_2 + genetic_pc_3 + genetic_pc_4 + genetic_pc_5 + genetic_pc_6 + genetic_pc_7 + genetic_pc_8 + genetic_pc_9 + genetic_pc_10	second_year	0.267423	0.142898	1.87143	4809	52	0.000733682	0.0612862	1	Alcohol use disorder	35267208	PRS-CS	European:81.7|African:14.3|Hispanic or Latin American:3.6|East Asian:0.3|South Asian:0.05
Lifetime Nicotine/E-cig	PGS002738	nic_comb_yn.cf ~ PGS002738_hmPOS_GRCh38_AVG + interview_age + highest_educ + sex_at_birth + site_id_l + genetic_pc_1 + genetic_pc_2 + genetic_pc_3 + genetic_pc_4 + genetic_pc_5 + genetic_pc_6 + genetic_pc_7 + genetic_pc_8 + genetic_pc_9 + genetic_pc_10	second_year	0.0621669	0.0997188	0.623422	4809	112	8.14723e-05	0.533007	1	Alcohol use disorder	35267208	PRS-CS	European:81.7|African:14.3|Hispanic or Latin American:3.6|East Asian:0.3|South Asian:0.05
Coffee	PGS002738	caff_intake_1_l ~ PGS002738_hmPOS_GRCh38_AVG + interview_age + highest_educ + sex_at_birth + site_id_l + genetic_pc_1 + genetic_pc_2 + genetic_pc_3 + genetic_pc_4 + genetic_pc_5 + genetic_pc_6 + genetic_pc_7 + genetic_pc_8 + genetic_pc_9 + genetic_pc_10	second_year	0.0481074	0.0382542	1.25757	4809	932	0.00033144	0.208546	1	Alcohol use disorder	35267208	PRS-CS	European:81.7|African:14.3|Hispanic or Latin American:3.6|East Asian:0.3|South Asian:0.05
Espresso Drinks	PGS002738	caff_intake_3_l ~ PGS002738_hmPOS_GRCh38_AVG + interview_age + highest_educ + sex_at_birth + site_id_l + genetic_pc_1 + genetic_pc_2 + genetic_pc_3 + genetic_pc_4 + genetic_pc_5 + genetic_pc_6 + genetic_pc_7 + genetic_pc_8 + genetic_pc_9 + genetic_pc_10	second_year	0.0397041	0.0433701	0.91547	4809	662	0.000175668	0.359945	1	Alcohol use disorder	35267208	PRS-CS	European:81.7|African:14.3|Hispanic or Latin American:3.6|East Asian:0.3|South Asian:0.05
Tea	PGS002738	caff_intake_4_l ~ PGS002738_hmPOS_GRCh38_AVG + interview_age + highest_educ + sex_at_birth + site_id_l + genetic_pc_1 + genetic_pc_2 + genetic_pc_3 + genetic_pc_4 + genetic_pc_5 + genetic_pc_6 + genetic_pc_7 + genetic_pc_8 + genetic_pc_9 + genetic_pc_10	second_year	0.0717704	0.0341976	2.0987	4809	1256	0.000922531	0.0358435	1	Alcohol use disorder	35267208	PRS-CS	European:81.7|African:14.3|Hispanic or Latin American:3.6|East Asian:0.3|South Asian:0.05
Caffeinated Soda	PGS002738	caff_intake_6_l ~ PGS002738_hmPOS_GRCh38_AVG + interview_age + highest_educ + sex_at_birth + site_id_l + genetic_pc_1 + genetic_pc_2 + genetic_pc_3 + genetic_pc_4 + genetic_pc_5 + genetic_pc_6 + genetic_pc_7 + genetic_pc_8 + genetic_pc_9 + genetic_pc_10	second_year	0.0843986	0.0304261	2.77389	4809	2758	0.0016105	0.00553898	1	Alcohol use disorder	35267208	PRS-CS	European:81.7|African:14.3|Hispanic or Latin American:3.6|East Asian:0.3|South Asian:0.05
Energy Drinks	PGS002738	caff_intake_9_l ~ PGS002738_hmPOS_GRCh38_AVG + interview_age + highest_educ + sex_at_birth + site_id_l + genetic_pc_1 + genetic_pc_2 + genetic_pc_3 + genetic_pc_4 + genetic_pc_5 + genetic_pc_6 + genetic_pc_7 + genetic_pc_8 + genetic_pc_9 + genetic_pc_10	second_year	0.23931	0.0739788	3.23485	4809	212	0.00218896	0.00121708	0.360257	Alcohol use disorder	35267208	PRS-CS	European:81.7|African:14.3|Hispanic or Latin American:3.6|East Asian:0.3|South Asian:0.05
Lifetime Alcohol	PGS001088	alc_comb_yn.cf ~ PGS001088_hmPOS_GRCh38_AVG + interview_age + highest_educ + sex_at_birth + site_id_l + genetic_pc_1 + genetic_pc_2 + genetic_pc_3 + genetic_pc_4 + genetic_pc_5 + genetic_pc_6 + genetic_pc_7 + genetic_pc_8 + genetic_pc_9 + genetic_pc_10	second_year	-0.0177163	0.0316939	-0.558983	4809	1833	6.55014e-05	0.576173	1	Average weekly alcohol consumption (beer and cider)	35324888	snpnet
Lifetime Cannabis	PGS001088	can_comb_yn.cf ~ PGS001088_hmPOS_GRCh38_AVG + interview_age + highest_educ + sex_at_birth + site_id_l + genetic_pc_1 + genetic_pc_2 + genetic_pc_3 + genetic_pc_4 + genetic_pc_5 + genetic_pc_6 + genetic_pc_7 + genetic_pc_8 + genetic_pc_9 + genetic_pc_10	second_year	0.389317	0.146853	2.65108	4809	52	0.00147125	0.00802359	1	Average weekly alcohol consumption (beer and cider)	35324888	snpnet
Lifetime Nicotine/E-cig	PGS001088	nic_comb_yn.cf ~ PGS001088_hmPOS_GRCh38_AVG + interview_age + highest_educ + sex_at_birth + site_id_l + genetic_pc_1 + genetic_pc_2 + genetic_pc_3 + genetic_pc_4 + genetic_pc_5 + genetic_pc_6 + genetic_pc_7 + genetic_pc_8 + genetic_pc_9 + genetic_pc_10	second_year	0.240119	0.10197	2.35481	4809	112	0.00116115	0.0185323	1	Average weekly alcohol consumption (beer and cider)	35324888	snpnet
Coffee	PGS001088	caff_intake_1_l ~ PGS001088_hmPOS_GRCh38_AVG + interview_age + highest_educ + sex_at_birth + site_id_l + genetic_pc_1 + genetic_pc_2 + genetic_pc_3 + genetic_pc_4 + genetic_pc_5 + genetic_pc_6 + genetic_pc_7 + genetic_pc_8 + genetic_pc_9 + genetic_pc_10	second_year	0.0732962	0.0386908	1.89441	4809	932	0.0007518	0.0581708	1	Average weekly alcohol consumption (beer and cider)	35324888	snpnet
Espresso Drinks	PGS001088	caff_intake_3_l ~ PGS001088_hmPOS_GRCh38_AVG + interview_age + highest_educ + sex_at_birth + site_id_l + genetic_pc_1 + genetic_pc_2 + genetic_pc_3 + genetic_pc_4 + genetic_pc_5 + genetic_pc_6 + genetic_pc_7 + genetic_pc_8 + genetic_pc_9 + genetic_pc_10	second_year	0.070196	0.0438745	1.59993	4809	662	0.000536352	0.109615	1	Average weekly alcohol consumption (beer and cider)	35324888	snpnet
Tea	PGS001088	caff_intake_4_l ~ PGS001088_hmPOS_GRCh38_AVG + interview_age + highest_educ + sex_at_birth + site_id_l + genetic_pc_1 + genetic_pc_2 + genetic_pc_3 + genetic_pc_4 + genetic_pc_5 + genetic_pc_6 + genetic_pc_7 + genetic_pc_8 + genetic_pc_9 + genetic_pc_10	second_year	-0.0127982	0.0347382	-0.368418	4809	1256	2.84545e-05	0.712562	1	Average weekly alcohol consumption (beer and cider)	35324888	snpnet
Caffeinated Soda	PGS001088	caff_intake_6_l ~ PGS001088_hmPOS_GRCh38_AVG + interview_age + highest_educ + sex_at_birth + site_id_l + genetic_pc_1 + genetic_pc_2 + genetic_pc_3 + genetic_pc_4 + genetic_pc_5 + genetic_pc_6 + genetic_pc_7 + genetic_pc_8 + genetic_pc_9 + genetic_pc_10	second_year	-0.00590996	0.0308048	-0.191852	4809	2758	7.71633e-06	0.847858	1	Average weekly alcohol consumption (beer and cider)	35324888	snpnet
Energy Drinks	PGS001088	caff_intake_9_l ~ PGS001088_hmPOS_GRCh38_AVG + interview_age + highest_educ + sex_at_birth + site_id_l + genetic_pc_1 + genetic_pc_2 + genetic_pc_3 + genetic_pc_4 + genetic_pc_5 + genetic_pc_6 + genetic_pc_7 + genetic_pc_8 + genetic_pc_9 + genetic_pc_10	second_year	0.206006	0.0740147	2.78331	4809	212	0.00162144	0.00538067	1	Average weekly alcohol consumption (beer and cider)	35324888	snpnet
Lifetime Alcohol	PGS002913	alc_comb_yn.cf ~ PGS002913_hmPOS_GRCh38_AVG + interview_age + highest_educ + sex_at_birth + site_id_l + genetic_pc_1 + genetic_pc_2 + genetic_pc_3 + genetic_pc_4 + genetic_pc_5 + genetic_pc_6 + genetic_pc_7 + genetic_pc_8 + genetic_pc_9 + genetic_pc_10	second_year	0.00827365	0.0312481	0.264773	4809	1833	1.46968e-05	0.791184	1	Drinking Status	36152628	PRS-CS	European:100
Lifetime Cannabis	PGS002913	can_comb_yn.cf ~ PGS002913_hmPOS_GRCh38_AVG + interview_age + highest_educ + sex_at_birth + site_id_l + genetic_pc_1 + genetic_pc_2 + genetic_pc_3 + genetic_pc_4 + genetic_pc_5 + genetic_pc_6 + genetic_pc_7 + genetic_pc_8 + genetic_pc_9 + genetic_pc_10	second_year	-0.0276326	0.143899	-0.192028	4809	52	7.73049e-06	0.84772	1	Drinking Status	36152628	PRS-CS	European:100
Lifetime Nicotine/E-cig	PGS002913	nic_comb_yn.cf ~ PGS002913_hmPOS_GRCh38_AVG + interview_age + highest_educ + sex_at_birth + site_id_l + genetic_pc_1 + genetic_pc_2 + genetic_pc_3 + genetic_pc_4 + genetic_pc_5 + genetic_pc_6 + genetic_pc_7 + genetic_pc_8 + genetic_pc_9 + genetic_pc_10	second_year	-0.0237927	0.0989482	-0.240456	4809	112	1.21212e-05	0.809977	1	Drinking Status	36152628	PRS-CS	European:100
Coffee	PGS002913	caff_intake_1_l ~ PGS002913_hmPOS_GRCh38_AVG + interview_age + highest_educ + sex_at_birth + site_id_l + genetic_pc_1 + genetic_pc_2 + genetic_pc_3 + genetic_pc_4 + genetic_pc_5 + genetic_pc_6 + genetic_pc_7 + genetic_pc_8 + genetic_pc_9 + genetic_pc_10	second_year	-0.0407109	0.0381099	-1.06825	4809	932	0.000239179	0.285408	1	Drinking Status	36152628	PRS-CS	European:100
Espresso Drinks	PGS002913	caff_intake_3_l ~ PGS002913_hmPOS_GRCh38_AVG + interview_age + highest_educ + sex_at_birth + site_id_l + genetic_pc_1 + genetic_pc_2 + genetic_pc_3 + genetic_pc_4 + genetic_pc_5 + genetic_pc_6 + genetic_pc_7 + genetic_pc_8 + genetic_pc_9 + genetic_pc_10	second_year	0.00215491	0.0431804	0.0499047	4809	662	5.22112e-07	0.960198	1	Drinking Status	36152628	PRS-CS	European:100
Tea	PGS002913	caff_intake_4_l ~ PGS002913_hmPOS_GRCh38_AVG + interview_age + highest_educ + sex_at_birth + site_id_l + genetic_pc_1 + genetic_pc_2 + genetic_pc_3 + genetic_pc_4 + genetic_pc_5 + genetic_pc_6 + genetic_pc_7 + genetic_pc_8 + genetic_pc_9 + genetic_pc_10	second_year	-0.0697814	0.0341217	-2.04507	4809	1256	0.00087603	0.0408476	1	Drinking Status	36152628	PRS-CS	European:100
Caffeinated Soda	PGS002913	caff_intake_6_l ~ PGS002913_hmPOS_GRCh38_AVG + interview_age + highest_educ + sex_at_birth + site_id_l + genetic_pc_1 + genetic_pc_2 + genetic_pc_3 + genetic_pc_4 + genetic_pc_5 + genetic_pc_6 + genetic_pc_7 + genetic_pc_8 + genetic_pc_9 + genetic_pc_10	second_year	-0.0525652	0.030455	-1.726	4809	2758	0.000624151	0.0843482	1	Drinking Status	36152628	PRS-CS	European:100
Energy Drinks	PGS002913	caff_intake_9_l ~ PGS002913_hmPOS_GRCh38_AVG + interview_age + highest_educ + sex_at_birth + site_id_l + genetic_pc_1 + genetic_pc_2 + genetic_pc_3 + genetic_pc_4 + genetic_pc_5 + genetic_pc_6 + genetic_pc_7 + genetic_pc_8 + genetic_pc_9 + genetic_pc_10	second_year	0.00513708	0.0720172	0.0713313	4809	212	1.0667e-06	0.943134	1	Drinking Status	36152628	PRS-CS	European:100
Lifetime Alcohol	PGS003376	alc_comb_yn.cf ~ PGS003376_hmPOS_GRCh38_AVG + interview_age + highest_educ + sex_at_birth + site_id_l + genetic_pc_1 + genetic_pc_2 + genetic_pc_3 + genetic_pc_4 + genetic_pc_5 + genetic_pc_6 + genetic_pc_7 + genetic_pc_8 + genetic_pc_9 + genetic_pc_10	second_year	0.112779	0.0313108	3.60193	4809	1833	0.00271251	0.000315867	0.0934966	Drinks per week	36477530	LDpred	European:100
Lifetime Cannabis	PGS003376	can_comb_yn.cf ~ PGS003376_hmPOS_GRCh38_AVG + interview_age + highest_educ + sex_at_birth + site_id_l + genetic_pc_1 + genetic_pc_2 + genetic_pc_3 + genetic_pc_4 + genetic_pc_5 + genetic_pc_6 + genetic_pc_7 + genetic_pc_8 + genetic_pc_9 + genetic_pc_10	second_year	0.0764036	0.144901	0.527283	4809	52	5.82832e-05	0.597997	1	Drinks per week	36477530	LDpred	European:100
Lifetime Nicotine/E-cig	PGS003376	nic_comb_yn.cf ~ PGS003376_hmPOS_GRCh38_AVG + interview_age + highest_educ + sex_at_birth + site_id_l + genetic_pc_1 + genetic_pc_2 + genetic_pc_3 + genetic_pc_4 + genetic_pc_5 + genetic_pc_6 + genetic_pc_7 + genetic_pc_8 + genetic_pc_9 + genetic_pc_10	second_year	0.201027	0.0974751	2.06235	4809	112	0.000890876	0.0391749	1	Drinks per week	36477530	LDpred	European:100
Coffee	PGS003376	caff_intake_1_l ~ PGS003376_hmPOS_GRCh38_AVG + interview_age + highest_educ + sex_at_birth + site_id_l + genetic_pc_1 + genetic_pc_2 + genetic_pc_3 + genetic_pc_4 + genetic_pc_5 + genetic_pc_6 + genetic_pc_7 + genetic_pc_8 + genetic_pc_9 + genetic_pc_10	second_year	0.0976859	0.037834	2.58196	4809	932	0.00139564	0.00982405	1	Drinks per week	36477530	LDpred	European:100
Espresso Drinks	PGS003376	caff_intake_3_l ~ PGS003376_hmPOS_GRCh38_AVG + interview_age + highest_educ + sex_at_birth + site_id_l + genetic_pc_1 + genetic_pc_2 + genetic_pc_3 + genetic_pc_4 + genetic_pc_5 + genetic_pc_6 + genetic_pc_7 + genetic_pc_8 + genetic_pc_9 + genetic_pc_10	second_year	0.0405003	0.0427849	0.946603	4809	662	0.000187817	0.343841	1	Drinks per week	36477530	LDpred	European:100
Tea	PGS003376	caff_intake_4_l ~ PGS003376_hmPOS_GRCh38_AVG + interview_age + highest_educ + sex_at_birth + site_id_l + genetic_pc_1 + genetic_pc_2 + genetic_pc_3 + genetic_pc_4 + genetic_pc_5 + genetic_pc_6 + genetic_pc_7 + genetic_pc_8 + genetic_pc_9 + genetic_pc_10	second_year	0.128198	0.034166	3.75221	4809	1256	0.00294291	0.000175279	0.0518826	Drinks per week	36477530	LDpred	European:100
Caffeinated Soda	PGS003376	caff_intake_6_l ~ PGS003376_hmPOS_GRCh38_AVG + interview_age + highest_educ + sex_at_birth + site_id_l + genetic_pc_1 + genetic_pc_2 + genetic_pc_3 + genetic_pc_4 + genetic_pc_5 + genetic_pc_6 + genetic_pc_7 + genetic_pc_8 + genetic_pc_9 + genetic_pc_10	second_year	0.106385	0.0304479	3.49401	4809	2758	0.00255281	0.000475827	0.140845	Drinks per week	36477530	LDpred	European:100
Energy Drinks	PGS003376	caff_intake_9_l ~ PGS003376_hmPOS_GRCh38_AVG + interview_age + highest_educ + sex_at_birth + site_id_l + genetic_pc_1 + genetic_pc_2 + genetic_pc_3 + genetic_pc_4 + genetic_pc_5 + genetic_pc_6 + genetic_pc_7 + genetic_pc_8 + genetic_pc_9 + genetic_pc_10	second_year	0.138856	0.0720399	1.92748	4809	212	0.000778261	0.0539192	1	Drinks per week	36477530	LDpred	European:100
Lifetime Alcohol	PGS001394	alc_comb_yn.cf ~ PGS001394_hmPOS_GRCh38_AVG + interview_age + highest_educ + sex_at_birth + site_id_l + genetic_pc_1 + genetic_pc_2 + genetic_pc_3 + genetic_pc_4 + genetic_pc_5 + genetic_pc_6 + genetic_pc_7 + genetic_pc_8 + genetic_pc_9 + genetic_pc_10	second_year	0.0172206	0.0312118	0.551732	4809	1833	6.38133e-05	0.581132	1	Freq. of drinking alcohol	35324888	snpnet
Lifetime Cannabis	PGS001394	can_comb_yn.cf ~ PGS001394_hmPOS_GRCh38_AVG + interview_age + highest_educ + sex_at_birth + site_id_l + genetic_pc_1 + genetic_pc_2 + genetic_pc_3 + genetic_pc_4 + genetic_pc_5 + genetic_pc_6 + genetic_pc_7 + genetic_pc_8 + genetic_pc_9 + genetic_pc_10	second_year	0.163304	0.144878	1.12719	4809	52	0.000266293	0.259662	1	Freq. of drinking alcohol	35324888	snpnet
Lifetime Nicotine/E-cig	PGS001394	nic_comb_yn.cf ~ PGS001394_hmPOS_GRCh38_AVG + interview_age + highest_educ + sex_at_birth + site_id_l + genetic_pc_1 + genetic_pc_2 + genetic_pc_3 + genetic_pc_4 + genetic_pc_5 + genetic_pc_6 + genetic_pc_7 + genetic_pc_8 + genetic_pc_9 + genetic_pc_10	second_year	0.130353	0.0984433	1.32414	4809	112	0.000367443	0.185457	1	Freq. of drinking alcohol	35324888	snpnet
Coffee	PGS001394	caff_intake_1_l ~ PGS001394_hmPOS_GRCh38_AVG + interview_age + highest_educ + sex_at_birth + site_id_l + genetic_pc_1 + genetic_pc_2 + genetic_pc_3 + genetic_pc_4 + genetic_pc_5 + genetic_pc_6 + genetic_pc_7 + genetic_pc_8 + genetic_pc_9 + genetic_pc_10	second_year	0.0145306	0.0380745	0.381637	4809	932	3.0533e-05	0.702731	1	Freq. of drinking alcohol	35324888	snpnet
Espresso Drinks	PGS001394	caff_intake_3_l ~ PGS001394_hmPOS_GRCh38_AVG + interview_age + highest_educ + sex_at_birth + site_id_l + genetic_pc_1 + genetic_pc_2 + genetic_pc_3 + genetic_pc_4 + genetic_pc_5 + genetic_pc_6 + genetic_pc_7 + genetic_pc_8 + genetic_pc_9 + genetic_pc_10	second_year	0.0187039	0.0430042	0.434933	4809	662	3.9656e-05	0.663611	1	Freq. of drinking alcohol	35324888	snpnet
Tea	PGS001394	caff_intake_4_l ~ PGS001394_hmPOS_GRCh38_AVG + interview_age + highest_educ + sex_at_birth + site_id_l + genetic_pc_1 + genetic_pc_2 + genetic_pc_3 + genetic_pc_4 + genetic_pc_5 + genetic_pc_6 + genetic_pc_7 + genetic_pc_8 + genetic_pc_9 + genetic_pc_10	second_year	-0.0170933	0.0341814	-0.500076	4809	1256	5.2424e-05	0.617022	1	Freq. of drinking alcohol	35324888	snpnet
Caffeinated Soda	PGS001394	caff_intake_6_l ~ PGS001394_hmPOS_GRCh38_AVG + interview_age + highest_educ + sex_at_birth + site_id_l + genetic_pc_1 + genetic_pc_2 + genetic_pc_3 + genetic_pc_4 + genetic_pc_5 + genetic_pc_6 + genetic_pc_7 + genetic_pc_8 + genetic_pc_9 + genetic_pc_10	second_year	0.0204574	0.0303857	0.673257	4809	2758	9.50172e-05	0.500784	1	Freq. of drinking alcohol	35324888	snpnet
Energy Drinks	PGS001394	caff_intake_9_l ~ PGS001394_hmPOS_GRCh38_AVG + interview_age + highest_educ + sex_at_birth + site_id_l + genetic_pc_1 + genetic_pc_2 + genetic_pc_3 + genetic_pc_4 + genetic_pc_5 + genetic_pc_6 + genetic_pc_7 + genetic_pc_8 + genetic_pc_9 + genetic_pc_10	second_year	0.0766746	0.073224	1.04712	4809	212	0.000229815	0.295042	1	Freq. of drinking alcohol	35324888	snpnet
Lifetime Alcohol	PGS001085	alc_comb_yn.cf ~ PGS001085_hmPOS_GRCh38_AVG + interview_age + highest_educ + sex_at_birth + site_id_l + genetic_pc_1 + genetic_pc_2 + genetic_pc_3 + genetic_pc_4 + genetic_pc_5 + genetic_pc_6 + genetic_pc_7 + genetic_pc_8 + genetic_pc_9 + genetic_pc_10	second_year	-0.00438901	0.0313081	-0.140188	4809	1833	4.12002e-06	0.888512	1	Increased alcohol consumption, versus 10 years ago	35324888	snpnet
Lifetime Cannabis	PGS001085	can_comb_yn.cf ~ PGS001085_hmPOS_GRCh38_AVG + interview_age + highest_educ + sex_at_birth + site_id_l + genetic_pc_1 + genetic_pc_2 + genetic_pc_3 + genetic_pc_4 + genetic_pc_5 + genetic_pc_6 + genetic_pc_7 + genetic_pc_8 + genetic_pc_9 + genetic_pc_10	second_year	-0.116548	0.145372	-0.801727	4809	52	0.000134734	0.422711	1	Increased alcohol consumption, versus 10 years ago	35324888	snpnet
Lifetime Nicotine/E-cig	PGS001085	nic_comb_yn.cf ~ PGS001085_hmPOS_GRCh38_AVG + interview_age + highest_educ + sex_at_birth + site_id_l + genetic_pc_1 + genetic_pc_2 + genetic_pc_3 + genetic_pc_4 + genetic_pc_5 + genetic_pc_6 + genetic_pc_7 + genetic_pc_8 + genetic_pc_9 + genetic_pc_10	second_year	-0.11512	0.0989849	-1.163	4809	112	0.000283478	0.244829	1	Increased alcohol consumption, versus 10 years ago	35324888	snpnet
Coffee	PGS001085	caff_intake_1_l ~ PGS001085_hmPOS_GRCh38_AVG + interview_age + highest_educ + sex_at_birth + site_id_l + genetic_pc_1 + genetic_pc_2 + genetic_pc_3 + genetic_pc_4 + genetic_pc_5 + genetic_pc_6 + genetic_pc_7 + genetic_pc_8 + genetic_pc_9 + genetic_pc_10	second_year	0.0156824	0.0382477	0.410022	4809	932	3.52436e-05	0.68179	1	Increased alcohol consumption, versus 10 years ago	35324888	snpnet
Espresso Drinks	PGS001085	caff_intake_3_l ~ PGS001085_hmPOS_GRCh38_AVG + interview_age + highest_educ + sex_at_birth + site_id_l + genetic_pc_1 + genetic_pc_2 + genetic_pc_3 + genetic_pc_4 + genetic_pc_5 + genetic_pc_6 + genetic_pc_7 + genetic_pc_8 + genetic_pc_9 + genetic_pc_10	second_year	-0.024206	0.043537	-0.555987	4809	662	6.4801e-05	0.57822	1	Increased alcohol consumption, versus 10 years ago	35324888	snpnet
Tea	PGS001085	caff_intake_4_l ~ PGS001085_hmPOS_GRCh38_AVG + interview_age + highest_educ + sex_at_birth + site_id_l + genetic_pc_1 + genetic_pc_2 + genetic_pc_3 + genetic_pc_4 + genetic_pc_5 + genetic_pc_6 + genetic_pc_7 + genetic_pc_8 + genetic_pc_9 + genetic_pc_10	second_year	-0.0721331	0.0345836	-2.08576	4809	1256	0.000911201	0.0370004	1	Increased alcohol consumption, versus 10 years ago	35324888	snpnet
Caffeinated Soda	PGS001085	caff_intake_6_l ~ PGS001085_hmPOS_GRCh38_AVG + interview_age + highest_educ + sex_at_birth + site_id_l + genetic_pc_1 + genetic_pc_2 + genetic_pc_3 + genetic_pc_4 + genetic_pc_5 + genetic_pc_6 + genetic_pc_7 + genetic_pc_8 + genetic_pc_9 + genetic_pc_10	second_year	-0.0434167	0.0305165	-1.42273	4809	2758	0.00042417	0.154816	1	Increased alcohol consumption, versus 10 years ago	35324888	snpnet
Energy Drinks	PGS001085	caff_intake_9_l ~ PGS001085_hmPOS_GRCh38_AVG + interview_age + highest_educ + sex_at_birth + site_id_l + genetic_pc_1 + genetic_pc_2 + genetic_pc_3 + genetic_pc_4 + genetic_pc_5 + genetic_pc_6 + genetic_pc_7 + genetic_pc_8 + genetic_pc_9 + genetic_pc_10	second_year	0.0643186	0.0731475	0.8793	4809	212	0.000162064	0.379238	1	Increased alcohol consumption, versus 10 years ago	35324888	snpnet
Lifetime Alcohol	PGS000202	alc_comb_yn.cf ~ PGS000202_hmPOS_GRCh38_AVG + interview_age + highest_educ + sex_at_birth + site_id_l + genetic_pc_1 + genetic_pc_2 + genetic_pc_3 + genetic_pc_4 + genetic_pc_5 + genetic_pc_6 + genetic_pc_7 + genetic_pc_8 + genetic_pc_9 + genetic_pc_10	second_year	0.0192309	0.0313512	0.613402	4809	1833	7.88746e-05	0.539611	1	Problematic Alcohol Use	32555147	PRS-CS	European:100
Lifetime Cannabis	PGS000202	can_comb_yn.cf ~ PGS000202_hmPOS_GRCh38_AVG + interview_age + highest_educ + sex_at_birth + site_id_l + genetic_pc_1 + genetic_pc_2 + genetic_pc_3 + genetic_pc_4 + genetic_pc_5 + genetic_pc_6 + genetic_pc_7 + genetic_pc_8 + genetic_pc_9 + genetic_pc_10	second_year	0.0949984	0.148141	0.64127	4809	52	8.62037e-05	0.521347	1	Problematic Alcohol Use	32555147	PRS-CS	European:100
Lifetime Nicotine/E-cig	PGS000202	nic_comb_yn.cf ~ PGS000202_hmPOS_GRCh38_AVG + interview_age + highest_educ + sex_at_birth + site_id_l + genetic_pc_1 + genetic_pc_2 + genetic_pc_3 + genetic_pc_4 + genetic_pc_5 + genetic_pc_6 + genetic_pc_7 + genetic_pc_8 + genetic_pc_9 + genetic_pc_10	second_year	0.139353	0.09967	1.39814	4809	112	0.000409644	0.16207	1	Problematic Alcohol Use	32555147	PRS-CS	European:100
Coffee	PGS000202	caff_intake_1_l ~ PGS000202_hmPOS_GRCh38_AVG + interview_age + highest_educ + sex_at_birth + site_id_l + genetic_pc_1 + genetic_pc_2 + genetic_pc_3 + genetic_pc_4 + genetic_pc_5 + genetic_pc_6 + genetic_pc_7 + genetic_pc_8 + genetic_pc_9 + genetic_pc_10	second_year	0.047052	0.0383448	1.22708	4809	932	0.000315564	0.219794	1	Problematic Alcohol Use	32555147	PRS-CS	European:100
Espresso Drinks	PGS000202	caff_intake_3_l ~ PGS000202_hmPOS_GRCh38_AVG + interview_age + highest_educ + sex_at_birth + site_id_l + genetic_pc_1 + genetic_pc_2 + genetic_pc_3 + genetic_pc_4 + genetic_pc_5 + genetic_pc_6 + genetic_pc_7 + genetic_pc_8 + genetic_pc_9 + genetic_pc_10	second_year	0.0219062	0.0435421	0.503103	4809	662	5.30607e-05	0.614892	1	Problematic Alcohol Use	32555147	PRS-CS	European:100
Tea	PGS000202	caff_intake_4_l ~ PGS000202_hmPOS_GRCh38_AVG + interview_age + highest_educ + sex_at_birth + site_id_l + genetic_pc_1 + genetic_pc_2 + genetic_pc_3 + genetic_pc_4 + genetic_pc_5 + genetic_pc_6 + genetic_pc_7 + genetic_pc_8 + genetic_pc_9 + genetic_pc_10	second_year	0.0718287	0.0343871	2.08883	4809	1256	0.00091388	0.0367234	1	Problematic Alcohol Use	32555147	PRS-CS	European:100
Caffeinated Soda	PGS000202	caff_intake_6_l ~ PGS000202_hmPOS_GRCh38_AVG + interview_age + highest_educ + sex_at_birth + site_id_l + genetic_pc_1 + genetic_pc_2 + genetic_pc_3 + genetic_pc_4 + genetic_pc_5 + genetic_pc_6 + genetic_pc_7 + genetic_pc_8 + genetic_pc_9 + genetic_pc_10	second_year	0.0620807	0.0306565	2.02504	4809	2758	0.000858969	0.0428628	1	Problematic Alcohol Use	32555147	PRS-CS	European:100
Energy Drinks	PGS000202	caff_intake_9_l ~ PGS000202_hmPOS_GRCh38_AVG + interview_age + highest_educ + sex_at_birth + site_id_l + genetic_pc_1 + genetic_pc_2 + genetic_pc_3 + genetic_pc_4 + genetic_pc_5 + genetic_pc_6 + genetic_pc_7 + genetic_pc_8 + genetic_pc_9 + genetic_pc_10	second_year	0.100849	0.0724762	1.39147	4809	212	0.000405748	0.164082	1	Problematic Alcohol Use	32555147	PRS-CS	European:100
Lifetime Alcohol	PGS002125	alc_comb_yn.cf ~ PGS002125_hmPOS_GRCh38_AVG + interview_age + highest_educ + sex_at_birth + site_id_l + genetic_pc_1 + genetic_pc_2 + genetic_pc_3 + genetic_pc_4 + genetic_pc_5 + genetic_pc_6 + genetic_pc_7 + genetic_pc_8 + genetic_pc_9 + genetic_pc_10	second_year	0.0589936	0.0314019	1.87866	4809	1833	0.000739364	0.0602904	1	Ever taken cannabis	34995502	LDpred2 (bigsnpr)
Lifetime Cannabis	PGS002125	can_comb_yn.cf ~ PGS002125_hmPOS_GRCh38_AVG + interview_age + highest_educ + sex_at_birth + site_id_l + genetic_pc_1 + genetic_pc_2 + genetic_pc_3 + genetic_pc_4 + genetic_pc_5 + genetic_pc_6 + genetic_pc_7 + genetic_pc_8 + genetic_pc_9 + genetic_pc_10	second_year	0.132762	0.144141	0.921061	4809	52	0.00017782	0.357019	1	Ever taken cannabis	34995502	LDpred2 (bigsnpr)
Lifetime Nicotine/E-cig	PGS002125	nic_comb_yn.cf ~ PGS002125_hmPOS_GRCh38_AVG + interview_age + highest_educ + sex_at_birth + site_id_l + genetic_pc_1 + genetic_pc_2 + genetic_pc_3 + genetic_pc_4 + genetic_pc_5 + genetic_pc_6 + genetic_pc_7 + genetic_pc_8 + genetic_pc_9 + genetic_pc_10	second_year	-0.0750161	0.0988164	-0.759146	4809	112	0.000120803	0.447765	1	Ever taken cannabis	34995502	LDpred2 (bigsnpr)
Coffee	PGS002125	caff_intake_1_l ~ PGS002125_hmPOS_GRCh38_AVG + interview_age + highest_educ + sex_at_birth + site_id_l + genetic_pc_1 + genetic_pc_2 + genetic_pc_3 + genetic_pc_4 + genetic_pc_5 + genetic_pc_6 + genetic_pc_7 + genetic_pc_8 + genetic_pc_9 + genetic_pc_10	second_year	0.0340997	0.0382643	0.891163	4809	932	0.000166465	0.372842	1	Ever taken cannabis	34995502	LDpred2 (bigsnpr)
Espresso Drinks	PGS002125	caff_intake_3_l ~ PGS002125_hmPOS_GRCh38_AVG + interview_age + highest_educ + sex_at_birth + site_id_l + genetic_pc_1 + genetic_pc_2 + genetic_pc_3 + genetic_pc_4 + genetic_pc_5 + genetic_pc_6 + genetic_pc_7 + genetic_pc_8 + genetic_pc_9 + genetic_pc_10	second_year	0.0285273	0.0435057	0.655715	4809	662	9.01306e-05	0.512008	1	Ever taken cannabis	34995502	LDpred2 (bigsnpr)
Tea	PGS002125	caff_intake_4_l ~ PGS002125_hmPOS_GRCh38_AVG + interview_age + highest_educ + sex_at_birth + site_id_l + genetic_pc_1 + genetic_pc_2 + genetic_pc_3 + genetic_pc_4 + genetic_pc_5 + genetic_pc_6 + genetic_pc_7 + genetic_pc_8 + genetic_pc_9 + genetic_pc_10	second_year	0.0890882	0.0344293	2.58757	4809	1256	0.0014017	0.00966566	1	Ever taken cannabis	34995502	LDpred2 (bigsnpr)
Caffeinated Soda	PGS002125	caff_intake_6_l ~ PGS002125_hmPOS_GRCh38_AVG + interview_age + highest_educ + sex_at_birth + site_id_l + genetic_pc_1 + genetic_pc_2 + genetic_pc_3 + genetic_pc_4 + genetic_pc_5 + genetic_pc_6 + genetic_pc_7 + genetic_pc_8 + genetic_pc_9 + genetic_pc_10	second_year	0.0195167	0.0306215	0.637353	4809	2758	8.5154e-05	0.523895	1	Ever taken cannabis	34995502	LDpred2 (bigsnpr)
Energy Drinks	PGS002125	caff_intake_9_l ~ PGS002125_hmPOS_GRCh38_AVG + interview_age + highest_educ + sex_at_birth + site_id_l + genetic_pc_1 + genetic_pc_2 + genetic_pc_3 + genetic_pc_4 + genetic_pc_5 + genetic_pc_6 + genetic_pc_7 + genetic_pc_8 + genetic_pc_9 + genetic_pc_10	second_year	-0.014616	0.0722719	-0.202236	4809	212	8.57423e-06	0.839732	1	Ever taken cannabis	34995502	LDpred2 (bigsnpr)
Lifetime Alcohol	PGS001123	alc_comb_yn.cf ~ PGS001123_hmPOS_GRCh38_AVG + interview_age + highest_educ + sex_at_birth + site_id_l + genetic_pc_1 + genetic_pc_2 + genetic_pc_3 + genetic_pc_4 + genetic_pc_5 + genetic_pc_6 + genetic_pc_7 + genetic_pc_8 + genetic_pc_9 + genetic_pc_10	second_year	0.0442627	0.0314813	1.406	4809	1833	0.000414261	0.159724	1	Coffee consumption	35324888	snpnet
Lifetime Cannabis	PGS001123	can_comb_yn.cf ~ PGS001123_hmPOS_GRCh38_AVG + interview_age + highest_educ + sex_at_birth + site_id_l + genetic_pc_1 + genetic_pc_2 + genetic_pc_3 + genetic_pc_4 + genetic_pc_5 + genetic_pc_6 + genetic_pc_7 + genetic_pc_8 + genetic_pc_9 + genetic_pc_10	second_year	0.019653	0.140131	0.140248	4809	52	4.12356e-06	0.888464	1	Coffee consumption	35324888	snpnet
Lifetime Nicotine/E-cig	PGS001123	nic_comb_yn.cf ~ PGS001123_hmPOS_GRCh38_AVG + interview_age + highest_educ + sex_at_birth + site_id_l + genetic_pc_1 + genetic_pc_2 + genetic_pc_3 + genetic_pc_4 + genetic_pc_5 + genetic_pc_6 + genetic_pc_7 + genetic_pc_8 + genetic_pc_9 + genetic_pc_10	second_year	0.0371409	0.0976376	0.380395	4809	112	3.03346e-05	0.703652	1	Coffee consumption	35324888	snpnet
Coffee	PGS001123	caff_intake_1_l ~ PGS001123_hmPOS_GRCh38_AVG + interview_age + highest_educ + sex_at_birth + site_id_l + genetic_pc_1 + genetic_pc_2 + genetic_pc_3 + genetic_pc_4 + genetic_pc_5 + genetic_pc_6 + genetic_pc_7 + genetic_pc_8 + genetic_pc_9 + genetic_pc_10	second_year	0.00622456	0.0380607	0.163543	4809	932	5.60716e-06	0.870091	1	Coffee consumption	35324888	snpnet
Espresso Drinks	PGS001123	caff_intake_3_l ~ PGS001123_hmPOS_GRCh38_AVG + interview_age + highest_educ + sex_at_birth + site_id_l + genetic_pc_1 + genetic_pc_2 + genetic_pc_3 + genetic_pc_4 + genetic_pc_5 + genetic_pc_6 + genetic_pc_7 + genetic_pc_8 + genetic_pc_9 + genetic_pc_10	second_year	-0.0191766	0.0432391	-0.443501	4809	662	4.12338e-05	0.657403	1	Coffee consumption	35324888	snpnet
Tea	PGS001123	caff_intake_4_l ~ PGS001123_hmPOS_GRCh38_AVG + interview_age + highest_educ + sex_at_birth + site_id_l + genetic_pc_1 + genetic_pc_2 + genetic_pc_3 + genetic_pc_4 + genetic_pc_5 + genetic_pc_6 + genetic_pc_7 + genetic_pc_8 + genetic_pc_9 + genetic_pc_10	second_year	-0.0203248	0.0342977	-0.592599	4809	1256	7.36159e-05	0.553449	1	Coffee consumption	35324888	snpnet
Caffeinated Soda	PGS001123	caff_intake_6_l ~ PGS001123_hmPOS_GRCh38_AVG + interview_age + highest_educ + sex_at_birth + site_id_l + genetic_pc_1 + genetic_pc_2 + genetic_pc_3 + genetic_pc_4 + genetic_pc_5 + genetic_pc_6 + genetic_pc_7 + genetic_pc_8 + genetic_pc_9 + genetic_pc_10	second_year	0.00297299	0.0305312	0.0973755	4809	2758	1.98784e-06	0.922428	1	Coffee consumption	35324888	snpnet
Energy Drinks	PGS001123	caff_intake_9_l ~ PGS001123_hmPOS_GRCh38_AVG + interview_age + highest_educ + sex_at_birth + site_id_l + genetic_pc_1 + genetic_pc_2 + genetic_pc_3 + genetic_pc_4 + genetic_pc_5 + genetic_pc_6 + genetic_pc_7 + genetic_pc_8 + genetic_pc_9 + genetic_pc_10	second_year	0.00548623	0.0718596	0.0763465	4809	212	1.22197e-06	0.939143	1	Coffee consumption	35324888	snpnet
Lifetime Alcohol	PGS001124	alc_comb_yn.cf ~ PGS001124_hmPOS_GRCh38_AVG + interview_age + highest_educ + sex_at_birth + site_id_l + genetic_pc_1 + genetic_pc_2 + genetic_pc_3 + genetic_pc_4 + genetic_pc_5 + genetic_pc_6 + genetic_pc_7 + genetic_pc_8 + genetic_pc_9 + genetic_pc_10	second_year	-0.00767987	0.0315704	-0.243262	4809	1833	1.24058e-05	0.807803	1	Coffee consumption (ground coffee)	35324888	snpnet
Lifetime Cannabis	PGS001124	can_comb_yn.cf ~ PGS001124_hmPOS_GRCh38_AVG + interview_age + highest_educ + sex_at_birth + site_id_l + genetic_pc_1 + genetic_pc_2 + genetic_pc_3 + genetic_pc_4 + genetic_pc_5 + genetic_pc_6 + genetic_pc_7 + genetic_pc_8 + genetic_pc_9 + genetic_pc_10	second_year	0.0375073	0.143162	0.261991	4809	52	1.43896e-05	0.793328	1	Coffee consumption (ground coffee)	35324888	snpnet
Lifetime Nicotine/E-cig	PGS001124	nic_comb_yn.cf ~ PGS001124_hmPOS_GRCh38_AVG + interview_age + highest_educ + sex_at_birth + site_id_l + genetic_pc_1 + genetic_pc_2 + genetic_pc_3 + genetic_pc_4 + genetic_pc_5 + genetic_pc_6 + genetic_pc_7 + genetic_pc_8 + genetic_pc_9 + genetic_pc_10	second_year	-0.19563	0.0978338	-1.99962	4809	112	0.000837553	0.0455414	1	Coffee consumption (ground coffee)	35324888	snpnet
Coffee	PGS001124	caff_intake_1_l ~ PGS001124_hmPOS_GRCh38_AVG + interview_age + highest_educ + sex_at_birth + site_id_l + genetic_pc_1 + genetic_pc_2 + genetic_pc_3 + genetic_pc_4 + genetic_pc_5 + genetic_pc_6 + genetic_pc_7 + genetic_pc_8 + genetic_pc_9 + genetic_pc_10	second_year	-0.0537356	0.0383694	-1.40048	4809	932	0.000411016	0.161369	1	Coffee consumption (ground coffee)	35324888	snpnet
Espresso Drinks	PGS001124	caff_intake_3_l ~ PGS001124_hmPOS_GRCh38_AVG + interview_age + highest_educ + sex_at_birth + site_id_l + genetic_pc_1 + genetic_pc_2 + genetic_pc_3 + genetic_pc_4 + genetic_pc_5 + genetic_pc_6 + genetic_pc_7 + genetic_pc_8 + genetic_pc_9 + genetic_pc_10	second_year	-0.0281505	0.0435727	-0.646058	4809	662	8.74957e-05	0.518242	1	Coffee consumption (ground coffee)	35324888	snpnet
Tea	PGS001124	caff_intake_4_l ~ PGS001124_hmPOS_GRCh38_AVG + interview_age + highest_educ + sex_at_birth + site_id_l + genetic_pc_1 + genetic_pc_2 + genetic_pc_3 + genetic_pc_4 + genetic_pc_5 + genetic_pc_6 + genetic_pc_7 + genetic_pc_8 + genetic_pc_9 + genetic_pc_10	second_year	0.00501053	0.0344984	0.145239	4809	1256	4.42229e-06	0.884522	1	Coffee consumption (ground coffee)	35324888	snpnet
Caffeinated Soda	PGS001124	caff_intake_6_l ~ PGS001124_hmPOS_GRCh38_AVG + interview_age + highest_educ + sex_at_birth + site_id_l + genetic_pc_1 + genetic_pc_2 + genetic_pc_3 + genetic_pc_4 + genetic_pc_5 + genetic_pc_6 + genetic_pc_7 + genetic_pc_8 + genetic_pc_9 + genetic_pc_10	second_year	-0.0394785	0.0306906	-1.28634	4809	2758	0.00034677	0.198325	1	Coffee consumption (ground coffee)	35324888	snpnet
Energy Drinks	PGS001124	caff_intake_9_l ~ PGS001124_hmPOS_GRCh38_AVG + interview_age + highest_educ + sex_at_birth + site_id_l + genetic_pc_1 + genetic_pc_2 + genetic_pc_3 + genetic_pc_4 + genetic_pc_5 + genetic_pc_6 + genetic_pc_7 + genetic_pc_8 + genetic_pc_9 + genetic_pc_10	second_year	-0.175324	0.0724859	-2.41873	4809	212	0.00122496	0.015575	1	Coffee consumption (ground coffee)	35324888	snpnet
Lifetime Alcohol	PGS001125	alc_comb_yn.cf ~ PGS001125_hmPOS_GRCh38_AVG + interview_age + highest_educ + sex_at_birth + site_id_l + genetic_pc_1 + genetic_pc_2 + genetic_pc_3 + genetic_pc_4 + genetic_pc_5 + genetic_pc_6 + genetic_pc_7 + genetic_pc_8 + genetic_pc_9 + genetic_pc_10	second_year	-0.00601944	0.031265	-0.19253	4809	1833	7.77096e-06	0.847327	1	Coffee consumption (instant coffee)	35324888	snpnet
Lifetime Cannabis	PGS001125	can_comb_yn.cf ~ PGS001125_hmPOS_GRCh38_AVG + interview_age + highest_educ + sex_at_birth + site_id_l + genetic_pc_1 + genetic_pc_2 + genetic_pc_3 + genetic_pc_4 + genetic_pc_5 + genetic_pc_6 + genetic_pc_7 + genetic_pc_8 + genetic_pc_9 + genetic_pc_10	second_year	0.0116104	0.142934	0.0812289	4809	52	1.38325e-06	0.93526	1	Coffee consumption (instant coffee)	35324888	snpnet
Lifetime Nicotine/E-cig	PGS001125	nic_comb_yn.cf ~ PGS001125_hmPOS_GRCh38_AVG + interview_age + highest_educ + sex_at_birth + site_id_l + genetic_pc_1 + genetic_pc_2 + genetic_pc_3 + genetic_pc_4 + genetic_pc_5 + genetic_pc_6 + genetic_pc_7 + genetic_pc_8 + genetic_pc_9 + genetic_pc_10	second_year	0.0301537	0.0966308	0.312051	4809	112	2.04138e-05	0.755002	1	Coffee consumption (instant coffee)	35324888	snpnet
Coffee	PGS001125	caff_intake_1_l ~ PGS001125_hmPOS_GRCh38_AVG + interview_age + highest_educ + sex_at_birth + site_id_l + genetic_pc_1 + genetic_pc_2 + genetic_pc_3 + genetic_pc_4 + genetic_pc_5 + genetic_pc_6 + genetic_pc_7 + genetic_pc_8 + genetic_pc_9 + genetic_pc_10	second_year	0.0612755	0.0379547	1.61444	4809	932	0.000546118	0.106433	1	Coffee consumption (instant coffee)	35324888	snpnet
Espresso Drinks	PGS001125	caff_intake_3_l ~ PGS001125_hmPOS_GRCh38_AVG + interview_age + highest_educ + sex_at_birth + site_id_l + genetic_pc_1 + genetic_pc_2 + genetic_pc_3 + genetic_pc_4 + genetic_pc_5 + genetic_pc_6 + genetic_pc_7 + genetic_pc_8 + genetic_pc_9 + genetic_pc_10	second_year	0.0164234	0.0430373	0.38161	4809	662	3.05286e-05	0.702751	1	Coffee consumption (instant coffee)	35324888	snpnet
Tea	PGS001125	caff_intake_4_l ~ PGS001125_hmPOS_GRCh38_AVG + interview_age + highest_educ + sex_at_birth + site_id_l + genetic_pc_1 + genetic_pc_2 + genetic_pc_3 + genetic_pc_4 + genetic_pc_5 + genetic_pc_6 + genetic_pc_7 + genetic_pc_8 + genetic_pc_9 + genetic_pc_10	second_year	0.0159538	0.0340846	0.468066	4809	1256	4.59277e-05	0.639738	1	Coffee consumption (instant coffee)	35324888	snpnet
Caffeinated Soda	PGS001125	caff_intake_6_l ~ PGS001125_hmPOS_GRCh38_AVG + interview_age + highest_educ + sex_at_birth + site_id_l + genetic_pc_1 + genetic_pc_2 + genetic_pc_3 + genetic_pc_4 + genetic_pc_5 + genetic_pc_6 + genetic_pc_7 + genetic_pc_8 + genetic_pc_9 + genetic_pc_10	second_year	0.04731	0.0304039	1.55605	4809	2758	0.000507349	0.119697	1	Coffee consumption (instant coffee)	35324888	snpnet
Energy Drinks	PGS001125	caff_intake_9_l ~ PGS001125_hmPOS_GRCh38_AVG + interview_age + highest_educ + sex_at_birth + site_id_l + genetic_pc_1 + genetic_pc_2 + genetic_pc_3 + genetic_pc_4 + genetic_pc_5 + genetic_pc_6 + genetic_pc_7 + genetic_pc_8 + genetic_pc_9 + genetic_pc_10	second_year	0.0244464	0.0718356	0.34031	4809	212	2.42784e-05	0.733623	1	Coffee consumption (instant coffee)	35324888	snpnet
Lifetime Alcohol	PGS001126	alc_comb_yn.cf ~ PGS001126_hmPOS_GRCh38_AVG + interview_age + highest_educ + sex_at_birth + site_id_l + genetic_pc_1 + genetic_pc_2 + genetic_pc_3 + genetic_pc_4 + genetic_pc_5 + genetic_pc_6 + genetic_pc_7 + genetic_pc_8 + genetic_pc_9 + genetic_pc_10	second_year	0.0688368	0.0315228	2.18371	4809	1833	0.00099871	0.0289832	1	Coffee intake	35324888	snpnet
Lifetime Cannabis	PGS001126	can_comb_yn.cf ~ PGS001126_hmPOS_GRCh38_AVG + interview_age + highest_educ + sex_at_birth + site_id_l + genetic_pc_1 + genetic_pc_2 + genetic_pc_3 + genetic_pc_4 + genetic_pc_5 + genetic_pc_6 + genetic_pc_7 + genetic_pc_8 + genetic_pc_9 + genetic_pc_10	second_year	0.0311492	0.141174	0.220644	4809	52	1.02062e-05	0.825369	1	Coffee intake	35324888	snpnet
Lifetime Nicotine/E-cig	PGS001126	nic_comb_yn.cf ~ PGS001126_hmPOS_GRCh38_AVG + interview_age + highest_educ + sex_at_birth + site_id_l + genetic_pc_1 + genetic_pc_2 + genetic_pc_3 + genetic_pc_4 + genetic_pc_5 + genetic_pc_6 + genetic_pc_7 + genetic_pc_8 + genetic_pc_9 + genetic_pc_10	second_year	0.0527845	0.0975008	0.541375	4809	112	6.14401e-05	0.588249	1	Coffee intake	35324888	snpnet
Coffee	PGS001126	caff_intake_1_l ~ PGS001126_hmPOS_GRCh38_AVG + interview_age + highest_educ + sex_at_birth + site_id_l + genetic_pc_1 + genetic_pc_2 + genetic_pc_3 + genetic_pc_4 + genetic_pc_5 + genetic_pc_6 + genetic_pc_7 + genetic_pc_8 + genetic_pc_9 + genetic_pc_10	second_year	0.0274447	0.0383266	0.716074	4809	932	0.000107486	0.473945	1	Coffee intake	35324888	snpnet
Espresso Drinks	PGS001126	caff_intake_3_l ~ PGS001126_hmPOS_GRCh38_AVG + interview_age + highest_educ + sex_at_birth + site_id_l + genetic_pc_1 + genetic_pc_2 + genetic_pc_3 + genetic_pc_4 + genetic_pc_5 + genetic_pc_6 + genetic_pc_7 + genetic_pc_8 + genetic_pc_9 + genetic_pc_10	second_year	0.0373248	0.0434368	0.859289	4809	662	0.000154772	0.390181	1	Coffee intake	35324888	snpnet
Tea	PGS001126	caff_intake_4_l ~ PGS001126_hmPOS_GRCh38_AVG + interview_age + highest_educ + sex_at_birth + site_id_l + genetic_pc_1 + genetic_pc_2 + genetic_pc_3 + genetic_pc_4 + genetic_pc_5 + genetic_pc_6 + genetic_pc_7 + genetic_pc_8 + genetic_pc_9 + genetic_pc_10	second_year	-0.000449085	0.0344388	-0.0130401	4809	1256	3.56485e-08	0.989596	1	Coffee intake	35324888	snpnet
Caffeinated Soda	PGS001126	caff_intake_6_l ~ PGS001126_hmPOS_GRCh38_AVG + interview_age + highest_educ + sex_at_birth + site_id_l + genetic_pc_1 + genetic_pc_2 + genetic_pc_3 + genetic_pc_4 + genetic_pc_5 + genetic_pc_6 + genetic_pc_7 + genetic_pc_8 + genetic_pc_9 + genetic_pc_10	second_year	0.0755989	0.0305566	2.47406	4809	2758	0.00128158	0.0133587	1	Coffee intake	35324888	snpnet
Energy Drinks	PGS001126	caff_intake_9_l ~ PGS001126_hmPOS_GRCh38_AVG + interview_age + highest_educ + sex_at_birth + site_id_l + genetic_pc_1 + genetic_pc_2 + genetic_pc_3 + genetic_pc_4 + genetic_pc_5 + genetic_pc_6 + genetic_pc_7 + genetic_pc_8 + genetic_pc_9 + genetic_pc_10	second_year	-0.0400679	0.0720103	-0.556418	4809	212	6.49017e-05	0.577925	1	Coffee intake	35324888	snpnet
Lifetime Alcohol	PGS002124	alc_comb_yn.cf ~ PGS002124_hmPOS_GRCh38_AVG + interview_age + highest_educ + sex_at_birth + site_id_l + genetic_pc_1 + genetic_pc_2 + genetic_pc_3 + genetic_pc_4 + genetic_pc_5 + genetic_pc_6 + genetic_pc_7 + genetic_pc_8 + genetic_pc_9 + genetic_pc_10	second_year	0.013588	0.031189	0.435666	4809	1833	3.97899e-05	0.663079	1	Ever addicted to any substance or behaviour	34995502	LDpred2 (bigsnpr)
Lifetime Cannabis	PGS002124	can_comb_yn.cf ~ PGS002124_hmPOS_GRCh38_AVG + interview_age + highest_educ + sex_at_birth + site_id_l + genetic_pc_1 + genetic_pc_2 + genetic_pc_3 + genetic_pc_4 + genetic_pc_5 + genetic_pc_6 + genetic_pc_7 + genetic_pc_8 + genetic_pc_9 + genetic_pc_10	second_year	0.0368554	0.143038	0.257661	4809	52	1.39179e-05	0.796668	1	Ever addicted to any substance or behaviour	34995502	LDpred2 (bigsnpr)
Lifetime Nicotine/E-cig	PGS002124	nic_comb_yn.cf ~ PGS002124_hmPOS_GRCh38_AVG + interview_age + highest_educ + sex_at_birth + site_id_l + genetic_pc_1 + genetic_pc_2 + genetic_pc_3 + genetic_pc_4 + genetic_pc_5 + genetic_pc_6 + genetic_pc_7 + genetic_pc_8 + genetic_pc_9 + genetic_pc_10	second_year	0.108221	0.0976958	1.10774	4809	112	0.000257183	0.267976	1	Ever addicted to any substance or behaviour	34995502	LDpred2 (bigsnpr)
Coffee	PGS002124	caff_intake_1_l ~ PGS002124_hmPOS_GRCh38_AVG + interview_age + highest_educ + sex_at_birth + site_id_l + genetic_pc_1 + genetic_pc_2 + genetic_pc_3 + genetic_pc_4 + genetic_pc_5 + genetic_pc_6 + genetic_pc_7 + genetic_pc_8 + genetic_pc_9 + genetic_pc_10	second_year	0.0265478	0.0381038	0.696725	4809	932	0.000101756	0.485975	1	Ever addicted to any substance or behaviour	34995502	LDpred2 (bigsnpr)
Espresso Drinks	PGS002124	caff_intake_3_l ~ PGS002124_hmPOS_GRCh38_AVG + interview_age + highest_educ + sex_at_birth + site_id_l + genetic_pc_1 + genetic_pc_2 + genetic_pc_3 + genetic_pc_4 + genetic_pc_5 + genetic_pc_6 + genetic_pc_7 + genetic_pc_8 + genetic_pc_9 + genetic_pc_10	second_year	0.055883	0.0432929	1.29081	4809	662	0.000349185	0.196769	1	Ever addicted to any substance or behaviour	34995502	LDpred2 (bigsnpr)
Tea	PGS002124	caff_intake_4_l ~ PGS002124_hmPOS_GRCh38_AVG + interview_age + highest_educ + sex_at_birth + site_id_l + genetic_pc_1 + genetic_pc_2 + genetic_pc_3 + genetic_pc_4 + genetic_pc_5 + genetic_pc_6 + genetic_pc_7 + genetic_pc_8 + genetic_pc_9 + genetic_pc_10	second_year	0.0350784	0.0341988	1.02572	4809	1256	0.000220518	0.305023	1	Ever addicted to any substance or behaviour	34995502	LDpred2 (bigsnpr)
Caffeinated Soda	PGS002124	caff_intake_6_l ~ PGS002124_hmPOS_GRCh38_AVG + interview_age + highest_educ + sex_at_birth + site_id_l + genetic_pc_1 + genetic_pc_2 + genetic_pc_3 + genetic_pc_4 + genetic_pc_5 + genetic_pc_6 + genetic_pc_7 + genetic_pc_8 + genetic_pc_9 + genetic_pc_10	second_year	-0.000368365	0.0303053	-0.0121552	4809	2758	3.09744e-08	0.990302	1	Ever addicted to any substance or behaviour	34995502	LDpred2 (bigsnpr)
Energy Drinks	PGS002124	caff_intake_9_l ~ PGS002124_hmPOS_GRCh38_AVG + interview_age + highest_educ + sex_at_birth + site_id_l + genetic_pc_1 + genetic_pc_2 + genetic_pc_3 + genetic_pc_4 + genetic_pc_5 + genetic_pc_6 + genetic_pc_7 + genetic_pc_8 + genetic_pc_9 + genetic_pc_10	second_year	0.03246	0.0717294	0.452534	4809	212	4.29305e-05	0.650884	1	Ever addicted to any substance or behaviour	34995502	LDpred2 (bigsnpr)
Lifetime Alcohol	PGS001118	alc_comb_yn.cf ~ PGS001118_hmPOS_GRCh38_AVG + interview_age + highest_educ + sex_at_birth + site_id_l + genetic_pc_1 + genetic_pc_2 + genetic_pc_3 + genetic_pc_4 + genetic_pc_5 + genetic_pc_6 + genetic_pc_7 + genetic_pc_8 + genetic_pc_9 + genetic_pc_10	second_year	0.0103464	0.0310388	0.333337	4809	1833	2.32937e-05	0.73888	1	Taking other prescription medications	35324888	snpnet
Lifetime Cannabis	PGS001118	can_comb_yn.cf ~ PGS001118_hmPOS_GRCh38_AVG + interview_age + highest_educ + sex_at_birth + site_id_l + genetic_pc_1 + genetic_pc_2 + genetic_pc_3 + genetic_pc_4 + genetic_pc_5 + genetic_pc_6 + genetic_pc_7 + genetic_pc_8 + genetic_pc_9 + genetic_pc_10	second_year	-0.0138552	0.141776	-0.0977259	4809	52	2.00217e-06	0.92215	1	Taking other prescription medications	35324888	snpnet
Lifetime Nicotine/E-cig	PGS001118	nic_comb_yn.cf ~ PGS001118_hmPOS_GRCh38_AVG + interview_age + highest_educ + sex_at_birth + site_id_l + genetic_pc_1 + genetic_pc_2 + genetic_pc_3 + genetic_pc_4 + genetic_pc_5 + genetic_pc_6 + genetic_pc_7 + genetic_pc_8 + genetic_pc_9 + genetic_pc_10	second_year	0.0311101	0.0981091	0.317097	4809	112	2.10793e-05	0.75117	1	Taking other prescription medications	35324888	snpnet
Coffee	PGS001118	caff_intake_1_l ~ PGS001118_hmPOS_GRCh38_AVG + interview_age + highest_educ + sex_at_birth + site_id_l + genetic_pc_1 + genetic_pc_2 + genetic_pc_3 + genetic_pc_4 + genetic_pc_5 + genetic_pc_6 + genetic_pc_7 + genetic_pc_8 + genetic_pc_9 + genetic_pc_10	second_year	0.0295058	0.0380103	0.776259	4809	932	0.000126311	0.437596	1	Taking other prescription medications	35324888	snpnet
Espresso Drinks	PGS001118	caff_intake_3_l ~ PGS001118_hmPOS_GRCh38_AVG + interview_age + highest_educ + sex_at_birth + site_id_l + genetic_pc_1 + genetic_pc_2 + genetic_pc_3 + genetic_pc_4 + genetic_pc_5 + genetic_pc_6 + genetic_pc_7 + genetic_pc_8 + genetic_pc_9 + genetic_pc_10	second_year	0.0260462	0.0431929	0.603021	4809	662	7.62277e-05	0.546495	1	Taking other prescription medications	35324888	snpnet
Tea	PGS001118	caff_intake_4_l ~ PGS001118_hmPOS_GRCh38_AVG + interview_age + highest_educ + sex_at_birth + site_id_l + genetic_pc_1 + genetic_pc_2 + genetic_pc_3 + genetic_pc_4 + genetic_pc_5 + genetic_pc_6 + genetic_pc_7 + genetic_pc_8 + genetic_pc_9 + genetic_pc_10	second_year	0.0178279	0.0340541	0.523518	4809	1256	5.7454e-05	0.600614	1	Taking other prescription medications	35324888	snpnet
Caffeinated Soda	PGS001118	caff_intake_6_l ~ PGS001118_hmPOS_GRCh38_AVG + interview_age + highest_educ + sex_at_birth + site_id_l + genetic_pc_1 + genetic_pc_2 + genetic_pc_3 + genetic_pc_4 + genetic_pc_5 + genetic_pc_6 + genetic_pc_7 + genetic_pc_8 + genetic_pc_9 + genetic_pc_10	second_year	0.0131672	0.0303505	0.433838	4809	2758	3.94565e-05	0.664406	1	Taking other prescription medications	35324888	snpnet
Energy Drinks	PGS001118	caff_intake_9_l ~ PGS001118_hmPOS_GRCh38_AVG + interview_age + highest_educ + sex_at_birth + site_id_l + genetic_pc_1 + genetic_pc_2 + genetic_pc_3 + genetic_pc_4 + genetic_pc_5 + genetic_pc_6 + genetic_pc_7 + genetic_pc_8 + genetic_pc_9 + genetic_pc_10	second_year	-0.00488279	0.0724542	-0.0673914	4809	212	9.52116e-07	0.94627	1	Taking other prescription medications	35324888	snpnet
[truncated: 448 more rows]

## Sheet: UPPS_mix_like
Table 1
DV	IV	formula	timepoint	coef	std_err	t_stat	N_obs	N_case	rsqrd	p_value	p_value_bonf	PRS Trait Name	PMID	PGS_Method	GWAS_Ancestry
[truncated: 555 more rows]

## Sheet: sub_use_mix_like
Table 1
[truncated: 852 more rows]

[truncated: 2 more sheets: UPPS_afr_like, sub_use_afr_like]
